# Supplementary material for: Laminated self-standing covalent organic framework membrane with uniformly distributed subnanopores for ionic and molecular sieving
Source: Nat Commun. 2020 Jan 30;11:599. doi: 10.1038/s41467-019-14056-7 (PMC6992836; doi:10.1038/s41467-019-14056-7)
Supplement: Supplementary file 5 — Source Data [file 41467_2019_14056_MOESM5_ESM.xlsx]

## Sheet: Fig. 3a
13C solid-state NMR
		FS-COM-1
	-25.4678	8.1771e-08
	-25.4295	-3.57413e-07
	-25.3912	-1.12689e-06
	-25.3529	-1.80333e-06
	-25.3146	-2.42142e-06
	-25.2763	-3.02014e-06
	-25.238	-3.62773e-06
	-25.1997	-4.25047e-06
	-25.1614	-4.86321e-06
	-25.1231	-5.4e-06
	-25.0848	-5.7538e-06
	-25.0465	-5.79913e-06
	-25.0082	-5.4395e-06
	-24.9699	-4.65909e-06
	-24.9316	-3.548e-06
	-24.8933	-2.28294e-06
	-24.855	-1.07035e-06
	-24.8167	-7.84815e-08
	-24.7784	6.10735e-07
	-24.7401	1.00932e-06
	-24.7018	1.19088e-06
	-24.6635	1.24064e-06
	-24.6252	1.21965e-06
	-24.5869	1.16142e-06
	-24.5486	1.09178e-06
	-24.5103	1.0453e-06
	-24.472	1.05996e-06
	-24.4337	1.15629e-06
	-24.3954	1.32028e-06
	-24.3571	1.50225e-06
	-24.3188	1.62901e-06
	-24.2805	1.62417e-06
	-24.2422	1.43642e-06
	-24.2039	1.07209e-06
	-24.1656	6.14593e-07
	-24.1273	2.09872e-07
	-24.089	1.48931e-08
	-24.0507	1.32018e-07
	-24.0124	5.62546e-07
	-23.9741	1.20139e-06
	-23.9358	1.87366e-06
	-23.8975	2.3954e-06
	-23.8592	2.63187e-06
	-23.8209	2.53126e-06
	-23.7826	2.12882e-06
	-23.7443	1.53228e-06
	-23.706	8.9957e-07
	-23.6677	4.08481e-07
	-23.6294	2.13557e-07
	-23.5911	3.97342e-07
	-23.5528	9.37809e-07
	-23.5145	1.712e-06
	-23.4762	2.53676e-06
	-23.4379	3.22595e-06
	-23.3996	3.63508e-06
	-23.3613	3.67493e-06
	-23.323	3.29899e-06
	-23.2847	2.48849e-06
	-23.2464	1.25534e-06
	-23.2081	-3.40901e-07
	-23.1698	-2.18552e-06
	-23.1315	-4.12615e-06
	-23.0932	-6.00536e-06
	-23.0549	-7.68529e-06
	-23.0166	-9.05355e-06
	-22.9783	-1.002e-05
	-22.94	-1.05182e-05
	-22.9017	-1.05143e-05
	-22.8634	-1.00134e-05
	-22.8251	-9.05486e-06
	-22.7868	-7.69761e-06
	-22.7485	-6.0084e-06
	-22.7102	-4.06553e-06
	-22.6719	-1.97712e-06
	-22.6336	1.04287e-07
	-22.5953	1.99155e-06
	-22.557	3.49923e-06
	-22.5187	4.48623e-06
	-22.4804	4.88197e-06
	-22.4421	4.68933e-06
	-22.4038	3.97322e-06
	-22.3655	2.84265e-06
	-22.3272	1.42889e-06
	-22.2889	-1.38055e-07
	-22.2506	-1.74759e-06
	-22.2123	-3.31769e-06
	-22.174	-4.79913e-06
	-22.1357	-6.17906e-06
	-22.0974	-7.47734e-06
	-22.0591	-8.72551e-06
	-22.0208	-9.9325e-06
	-21.9825	-1.10609e-05
	-21.9442	-1.20386e-05
	-21.9059	-1.28024e-05
	-21.8676	-1.33412e-05
	-21.8293	-1.37029e-05
	-21.7911	-1.39556e-05
	-21.7528	-1.41353e-05
	-21.7145	-1.42237e-05
	-21.6762	-1.41734e-05
	-21.6379	-1.39609e-05
	-21.5996	-1.36221e-05
	-21.5613	-1.32428e-05
	-21.523	-1.29196e-05
	-21.4847	-1.27263e-05
	-21.4464	-1.271e-05
	-21.4081	-1.28997e-05
	-21.3698	-1.33043e-05
	-21.3315	-1.38936e-05
	-21.2932	-1.45898e-05
	-21.2549	-1.52876e-05
	-21.2166	-1.58938e-05
	-21.1783	-1.63531e-05
	-21.14	-1.66428e-05
	-21.1017	-1.6752e-05
	-21.0634	-1.66729e-05
	-21.0251	-1.64151e-05
	-20.9868	-1.60296e-05
	-20.9485	-1.56137e-05
	-20.9102	-1.52854e-05
	-20.8719	-1.51365e-05
	-20.8336	-1.51883e-05
	-20.7953	-1.53784e-05
	-20.757	-1.55877e-05
	-20.7187	-1.56967e-05
	-20.6804	-1.56386e-05
	-20.6421	-1.54152e-05
	-20.6038	-1.5067e-05
	-20.5655	-1.46215e-05
	-20.5272	-1.4058e-05
	-20.4889	-1.33117e-05
	-20.4506	-1.23077e-05
	-20.4123	-1.09979e-05
	-20.374	-9.38292e-06
	-20.3357	-7.51947e-06
	-20.2974	-5.51775e-06
	-20.2591	-3.52538e-06
	-20.2208	-1.6925e-06
	-20.1825	-1.28895e-07
	-20.1442	1.1206e-06
	-20.1059	2.06497e-06
	-20.0676	2.73205e-06
	-20.0293	3.14055e-06
	-19.991	3.29755e-06
	-19.9527	3.21191e-06
	-19.9144	2.90245e-06
	-19.8761	2.39654e-06
	-19.8378	1.73288e-06
	-19.7995	9.77516e-07
	-19.7612	2.38026e-07
	-19.7229	-3.49897e-07
	-19.6846	-6.69931e-07
	-19.6463	-6.81247e-07
	-19.608	-4.44484e-07
	-19.5697	-9.64898e-08
	-19.5314	2.14521e-07
	-19.4931	3.97953e-07
	-19.4548	4.56953e-07
	-19.4165	4.73402e-07
	-19.3782	5.52406e-07
	-19.3399	7.60179e-07
	-19.3016	1.09141e-06
	-19.2633	1.48116e-06
	-19.225	1.84695e-06
	-19.1867	2.13028e-06
	-19.1484	2.31454e-06
	-19.1101	2.41753e-06
	-19.0718	2.47406e-06
	-19.0335	2.5244e-06
	-18.9952	2.61174e-06
	-18.9569	2.78097e-06
	-18.9186	3.07112e-06
	-18.8803	3.50257e-06
	-18.842	4.06645e-06
	-18.8037	4.72113e-06
	-18.7654	5.39478e-06
	-18.7271	5.99227e-06
	-18.6888	6.40945e-06
	-18.6505	6.55893e-06
	-18.6122	6.40481e-06
	-18.5739	5.9925e-06
	-18.5356	5.45483e-06
	-18.4973	4.98372e-06
	-18.459	4.77495e-06
	-18.4207	4.97056e-06
	-18.3824	5.6256e-06
	-18.3441	6.70844e-06
	-18.3058	8.12198e-06
	-18.2675	9.72539e-06
	-18.2292	1.13492e-05
	-18.1909	1.28117e-05
	-18.1526	1.39427e-05
	-18.1143	1.46092e-05
	-18.076	1.47309e-05
	-18.0377	1.42857e-05
	-17.9994	1.33155e-05
	-17.9611	1.19329e-05
	-17.9228	1.03135e-05
	-17.8845	8.65436e-06
	-17.8462	7.10398e-06
	-17.8079	5.70098e-06
	-17.7696	4.36707e-06
	-17.7313	2.96882e-06
	-17.693	1.41367e-06
	-17.6548	-2.81715e-07
	-17.6165	-1.9923e-06
	-17.5782	-3.54523e-06
	-17.5399	-4.79227e-06
	-17.5016	-5.65018e-06
	-17.4633	-6.10013e-06
	-17.425	-6.16598e-06
	-17.3867	-5.89483e-06
	-17.3484	-5.34945e-06
	-17.3101	-4.61038e-06
	-17.2718	-3.78154e-06
	-17.2335	-2.99143e-06
	-17.1952	-2.38067e-06
	-17.1569	-2.07118e-06
	-17.1186	-2.12395e-06
	-17.0803	-2.50659e-06
	-17.042	-3.09523e-06
	-17.0037	-3.72012e-06
	-16.9654	-4.23457e-06
	-16.9271	-4.5668e-06
	-16.8888	-4.7246e-06
	-16.8505	-4.75913e-06
	-16.8122	-4.72323e-06
	-16.7739	-4.65262e-06
	-16.7356	-4.568e-06
	-16.6973	-4.47832e-06
	-16.659	-4.3776e-06
	-16.6207	-4.24693e-06
	-16.5824	-4.07205e-06
	-16.5441	-3.86848e-06
	-16.5058	-3.69424e-06
	-16.4675	-3.63841e-06
	-16.4292	-3.79005e-06
	-16.3909	-4.20177e-06
	-16.3526	-4.86326e-06
	-16.3143	-5.69645e-06
	-16.276	-6.57529e-06
	-16.2377	-7.35984e-06
	-16.1994	-7.92601e-06
	-16.1611	-8.1786e-06
	-16.1228	-8.05177e-06
	-16.0845	-7.51186e-06
	-16.0462	-6.57032e-06
	-16.0079	-5.29838e-06
	-15.9696	-3.82469e-06
	-15.9313	-2.30401e-06
	-15.893	-8.65842e-07
	-15.8547	4.28626e-07
	-15.8164	1.59035e-06
	-15.7781	2.65985e-06
	-15.7398	3.64875e-06
	-15.7015	4.51524e-06
	-15.6632	5.19943e-06
	-15.6249	5.69013e-06
	-15.5866	6.05976e-06
	-15.5483	6.42813e-06
	-15.51	6.88052e-06
	-15.4717	7.40792e-06
	-15.4334	7.91505e-06
	-15.3951	8.28042e-06
	-15.3568	8.41578e-06
	-15.3185	8.28806e-06
	-15.2802	7.9085e-06
	-15.2419	7.31383e-06
	-15.2036	6.55352e-06
	-15.1653	5.68051e-06
	-15.127	4.74087e-06
	-15.0887	3.76718e-06
	-15.0504	2.78268e-06
	-15.0121	1.81421e-06
	-14.9738	9.01366e-07
	-14.9355	9.02725e-08
	-14.8972	-5.8689e-07
	-14.8589	-1.13138e-06
	-14.8206	-1.58062e-06
	-14.7823	-1.99311e-06
	-14.744	-2.42996e-06
	-14.7057	-2.9461e-06
	-14.6674	-3.588e-06
	-14.6291	-4.38406e-06
	-14.5908	-5.32347e-06
	-14.5525	-6.33917e-06
	-14.5142	-7.31637e-06
	-14.4759	-8.13075e-06
	-14.4376	-8.69544e-06
	-14.3993	-8.98728e-06
	-14.361	-9.03901e-06
	-14.3227	-8.91176e-06
	-14.2844	-8.67634e-06
	-14.2461	-8.41793e-06
	-14.2078	-8.24862e-06
	-14.1695	-8.29675e-06
	-14.1312	-8.66047e-06
	-14.0929	-9.34966e-06
	-14.0546	-1.02574e-05
	-14.0163	-1.11833e-05
	-13.978	-1.18953e-05
	-13.9397	-1.21978e-05
	-13.9014	-1.19814e-05
	-13.8631	-1.12445e-05
	-13.8248	-1.00832e-05
	-13.7865	-8.65407e-06
	-13.7482	-7.11965e-06
	-13.7099	-5.60153e-06
	-13.6716	-4.16121e-06
	-13.6333	-2.81428e-06
	-13.595	-1.56197e-06
	-13.5568	-4.17446e-07
	-13.5185	5.85856e-07
	-13.4802	1.40186e-06
	-13.4419	1.9872e-06
	-13.4036	2.31925e-06
	-13.3653	2.41242e-06
	-13.327	2.3237e-06
	-13.2887	2.14032e-06
	-13.2504	1.95708e-06
	-13.2121	1.86263e-06
	-13.1738	1.94123e-06
	-13.1355	2.27109e-06
	-13.0972	2.89857e-06
	-13.0589	3.80007e-06
	-13.0206	4.87271e-06
	-12.9823	5.97637e-06
	-12.944	6.99895e-06
	-12.9057	7.89075e-06
	-12.8674	8.6428e-06
	-12.8291	9.2338e-06
	-12.7908	9.58957e-06
	-12.7525	9.57952e-06
	-12.7142	9.04898e-06
	-12.6759	7.87419e-06
	-12.6376	6.0215e-06
	-12.5993	3.58486e-06
	-12.561	7.78069e-07
	-12.5227	-2.11785e-06
	-12.4844	-4.82327e-06
	-12.4461	-7.11118e-06
	-12.4078	-8.83153e-06
	-12.3695	-9.92126e-06
	-12.3312	-1.04082e-05
	-12.2929	-1.03981e-05
	-12.2546	-1.00333e-05
	-12.2163	-9.43663e-06
	-12.178	-8.67379e-06
	-12.1397	-7.75366e-06
	-12.1014	-6.65621e-06
	-12.0631	-5.36357e-06
	-12.0248	-3.88421e-06
	-11.9865	-2.2714e-06
	-11.9482	-6.28899e-07
	-11.9099	9.12094e-07
	-11.8716	2.24234e-06
	-11.8333	3.3197e-06
	-11.795	4.17835e-06
	-11.7567	4.90318e-06
	-11.7184	5.59644e-06
	-11.6801	6.3541e-06
	-11.6418	7.24545e-06
	-11.6035	8.28821e-06
	-11.5652	9.43301e-06
	-11.5269	1.05789e-05
	-11.4886	1.16191e-05
	-11.4503	1.24892e-05
	-11.412	1.31871e-05
	-11.3737	1.3759e-05
	-11.3354	1.4268e-05
	-11.2971	1.47674e-05
	-11.2588	1.52894e-05
	-11.2205	1.58483e-05
	-11.1822	1.6446e-05
	-11.1439	1.70703e-05
	-11.1056	1.7682e-05
	-11.0673	1.8205e-05
	-11.029	1.85366e-05
	-10.9907	1.85828e-05
	-10.9524	1.83041e-05
	-10.9141	1.77425e-05
	-10.8758	1.70115e-05
	-10.8375	1.62536e-05
	-10.7992	1.55894e-05
	-10.7609	1.50818e-05
	-10.7226	1.47248e-05
	-10.6843	1.4457e-05
	-10.646	1.41915e-05
	-10.6077	1.38511e-05
	-10.5694	1.33905e-05
	-10.5311	1.27936e-05
	-10.4928	1.20515e-05
	-10.4545	1.11435e-05
	-10.4162	1.00418e-05
	-10.3779	8.73613e-06
	-10.3396	7.25581e-06
	-10.3013	5.66563e-06
	-10.263	4.03671e-06
	-10.2247	2.4155e-06
	-10.1864	8.17102e-07
	-10.1481	-7.52355e-07
	-10.1098	-2.26662e-06
	-10.0715	-3.67189e-06
	-10.0332	-4.90797e-06
	-9.99494	-5.93716e-06
	-9.95664	-6.75501e-06
	-9.91834	-7.37974e-06
	-9.88004	-7.83919e-06
	-9.84174	-8.16995e-06
	-9.80344	-8.42212e-06
	-9.76514	-8.65446e-06
	-9.72684	-8.91763e-06
	-9.68854	-9.2395e-06
	-9.65025	-9.62266e-06
	-9.61195	-1.00493e-05
	-9.57365	-1.04826e-05
	-9.53535	-1.08651e-05
	-9.49705	-1.11217e-05
	-9.45875	-1.11745e-05
	-9.42045	-1.09635e-05
	-9.38215	-1.04634e-05
	-9.34385	-9.69131e-06
	-9.30555	-8.7021e-06
	-9.26725	-7.57373e-06
	-9.22896	-6.38777e-06
	-9.19066	-5.21507e-06
	-9.15236	-4.11131e-06
	-9.11406	-3.1151e-06
	-9.07576	-2.23798e-06
	-9.03746	-1.44857e-06
	-8.99916	-6.69894e-07
	-8.96086	1.96181e-07
	-8.92256	1.22761e-06
	-8.88426	2.44965e-06
	-8.84596	3.82678e-06
	-8.80767	5.27104e-06
	-8.76937	6.65417e-06
	-8.73107	7.82624e-06
	-8.69277	8.65098e-06
	-8.65447	9.04943e-06
	-8.61617	9.02402e-06
	-8.57787	8.64747e-06
	-8.53957	8.0348e-06
	-8.50127	7.32844e-06
	-8.46297	6.69772e-06
	-8.42467	6.32403e-06
	-8.38638	6.35422e-06
	-8.34808	6.84452e-06
	-8.30978	7.73482e-06
	-8.27148	8.86638e-06
	-8.23318	1.00228e-05
	-8.19488	1.09719e-05
	-8.15658	1.15072e-05
	-8.11828	1.1494e-05
	-8.07998	1.09067e-05
	-8.04168	9.838e-06
	-8.00339	8.46952e-06
	-7.96509	7.02102e-06
	-7.92679	5.69844e-06
	-7.88849	4.65099e-06
	-7.85019	3.94116e-06
	-7.81189	3.53732e-06
	-7.77359	3.34016e-06
	-7.73529	3.2373e-06
	-7.69699	3.15705e-06
	-7.65869	3.08875e-06
	-7.62039	3.06092e-06
	-7.5821	3.1e-06
	-7.5438	3.20204e-06
	-7.5055	3.33058e-06
	-7.4672	3.42922e-06
	-7.4289	3.43133e-06
	-7.3906	3.26441e-06
	-7.3523	2.85968e-06
	-7.314	2.17266e-06
	-7.2757	1.20528e-06
	-7.2374	1.26776e-08
	-7.1991	-1.31131e-06
	-7.16081	-2.66036e-06
	-7.12251	-3.93724e-06
	-7.08421	-5.06239e-06
	-7.04591	-5.97282e-06
	-7.00761	-6.62008e-06
	-6.96931	-6.97159e-06
	-6.93101	-7.01398e-06
	-6.89271	-6.75685e-06
	-6.85441	-6.23839e-06
	-6.81611	-5.53249e-06
	-6.77781	-4.74942e-06
	-6.73952	-4.02003e-06
	-6.70122	-3.46408e-06
	-6.66292	-3.15697e-06
	-6.62462	-3.11018e-06
	-6.58632	-3.26974e-06
	-6.54802	-3.52785e-06
	-6.50972	-3.74444e-06
	-6.47142	-3.77671e-06
	-6.43312	-3.50886e-06
	-6.39482	-2.86831e-06
	-6.35653	-1.82313e-06
	-6.31823	-3.70403e-07
	-6.27993	1.46902e-06
	-6.24163	3.64518e-06
	-6.20333	6.07056e-06
	-6.16503	8.6171e-06
	-6.12673	1.11223e-05
	-6.08843	1.34052e-05
	-6.05013	1.5294e-05
	-6.01183	1.66592e-05
	-5.97353	1.74395e-05
	-5.93524	1.76465e-05
	-5.89694	1.73481e-05
	-5.85864	1.664e-05
	-5.82034	1.56194e-05
	-5.78204	1.43689e-05
	-5.74374	1.29532e-05
	-5.70544	1.14294e-05
	-5.66714	9.85898e-06
	-5.62884	8.30814e-06
	-5.59054	6.82678e-06
	-5.55224	5.41733e-06
	-5.51395	4.01885e-06
	-5.47565	2.52499e-06
	-5.43735	8.30991e-07
	-5.39905	-1.11452e-06
	-5.36075	-3.27893e-06
	-5.32245	-5.5489e-06
	-5.28415	-7.76554e-06
	-5.24585	-9.77772e-06
	-5.20755	-1.14903e-05
	-5.16925	-1.28835e-05
	-5.13095	-1.39935e-05
	-5.09266	-1.48731e-05
	-5.05436	-1.55615e-05
	-5.01606	-1.60792e-05
	-4.97776	-1.64374e-05
	-4.93946	-1.66407e-05
	-4.90116	-1.66837e-05
	-4.86286	-1.65531e-05
	-4.82456	-1.62408e-05
	-4.78626	-1.57505e-05
	-4.74796	-1.50878e-05
	-4.70967	-1.42477e-05
	-4.67137	-1.3223e-05
	-4.63307	-1.2036e-05
	-4.59477	-1.07592e-05
	-4.55647	-9.50028e-06
	-4.51817	-8.35555e-06
	-4.47987	-7.36509e-06
	-4.44157	-6.49571e-06
	-4.40327	-5.65638e-06
	-4.36497	-4.7416e-06
	-4.32667	-3.69301e-06
	-4.28838	-2.55345e-06
	-4.25008	-1.47272e-06
	-4.21178	-6.45098e-07
	-4.17348	-2.14024e-07
	-4.13518	-2.14256e-07
	-4.09688	-5.91184e-07
	-4.05858	-1.26613e-06
	-4.02028	-2.18122e-06
	-3.98198	-3.29216e-06
	-3.94368	-4.53726e-06
	-3.90538	-5.82807e-06
	-3.86709	-7.07233e-06
	-3.82879	-8.20194e-06
	-3.79049	-9.17889e-06
	-3.75219	-9.98069e-06
	-3.71389	-1.05858e-05
	-3.67559	-1.09741e-05
	-3.63729	-1.11411e-05
	-3.59899	-1.11103e-05
	-3.56069	-1.09304e-05
	-3.52239	-1.06512e-05
	-3.48409	-1.0292e-05
	-3.4458	-9.8264e-06
	-3.4075	-9.19782e-06
	-3.3692	-8.35749e-06
	-3.3309	-7.30054e-06
	-3.2926	-6.08191e-06
	-3.2543	-4.80893e-06
	-3.216	-3.61415e-06
	-3.1777	-2.61442e-06
	-3.1394	-1.87119e-06
	-3.1011	-1.37519e-06
	-3.06281	-1.06638e-06
	-3.02451	-8.70993e-07
	-2.98621	-7.22615e-07
	-2.94791	-5.54799e-07
	-2.90961	-2.8645e-07
	-2.87131	1.72406e-07
	-2.83301	8.92827e-07
	-2.79471	1.90033e-06
	-2.75641	3.16846e-06
	-2.71811	4.62979e-06
	-2.67981	6.1909e-06
	-2.64152	7.7452e-06
	-2.60322	9.18644e-06
	-2.56492	1.04226e-05
	-2.52662	1.1385e-05
	-2.48832	1.20293e-05
	-2.45002	1.23332e-05
	-2.41172	1.22932e-05
	-2.37342	1.19202e-05
	-2.33512	1.12266e-05
	-2.29682	1.02121e-05
	-2.25852	8.86133e-06
	-2.22023	7.16119e-06
	-2.18193	5.13136e-06
	-2.14363	2.84548e-06
	-2.10533	4.28817e-07
	-2.06703	-1.96503e-06
	-2.02873	-4.18242e-06
	-1.99043	-6.08908e-06
	-1.95213	-7.57742e-06
	-1.91383	-8.56825e-06
	-1.87553	-9.01584e-06
	-1.83723	-8.92185e-06
	-1.79894	-8.35365e-06
	-1.76064	-7.45158e-06
	-1.72234	-6.40856e-06
	-1.68404	-5.4224e-06
	-1.64574	-4.64442e-06
	-1.60744	-4.15396e-06
	-1.56914	-3.96771e-06
	-1.53084	-4.06542e-06
	-1.49254	-4.40865e-06
	-1.45424	-4.94695e-06
	-1.41594	-5.62316e-06
	-1.37765	-6.38527e-06
	-1.33935	-7.19826e-06
	-1.30105	-8.04499e-06
	-1.26275	-8.91765e-06
	-1.22445	-9.81035e-06
	-1.18615	-1.07191e-05
	-1.14785	-1.16425e-05
	-1.10955	-1.25736e-05
	-1.07125	-1.34825e-05
	-1.03295	-1.43002e-05
	-0.99465	-1.49122e-05
	-0.95636	-1.51666e-05
	-0.91806	-1.48993e-05
	-0.87976	-1.39761e-05
	-0.84146	-1.23443e-05
	-0.80316	-1.00709e-05
	-0.76486	-7.34206e-06
	-0.72656	-4.4183e-06
	-0.68826	-1.56723e-06
	-0.64996	9.93721e-07
	-0.61167	3.12692e-06
	-0.57337	4.77844e-06
	-0.53507	5.96419e-06
	-0.49677	6.74219e-06
	-0.45847	7.17844e-06
	-0.42017	7.3239e-06
	-0.38187	7.21696e-06
	-0.34357	6.90313e-06
	-0.30527	6.44619e-06
	-0.26697	5.91688e-06
	-0.22867	5.3744e-06
	-0.19037	4.86489e-06
	-0.15208	4.43702e-06
	-0.11378	4.14897e-06
	-0.07548	4.04739e-06
	-0.03718	4.13116e-06
	0.00112	4.33068e-06
	0.03942	4.52089e-06
	0.07772	4.56222e-06
	0.11602	4.35328e-06
	0.15432	3.87877e-06
	0.19262	3.23241e-06
	0.23092	2.59247e-06
	0.26921	2.14642e-06
	0.30751	1.99756e-06
	0.34581	2.10667e-06
	0.38411	2.30318e-06
	0.42241	2.35599e-06
	0.46071	2.06256e-06
	0.49901	1.31491e-06
	0.53731	1.23239e-07
	0.57561	-1.39922e-06
	0.61391	-3.07417e-06
	0.65221	-4.70184e-06
	0.6905	-6.10013e-06
	0.7288	-7.13633e-06
	0.7671	-7.74925e-06
	0.8054	-7.95485e-06
	0.8437	-7.82911e-06
	0.882	-7.47407e-06
	0.9203	-6.9841e-06
	0.9586	-6.42702e-06
	0.9969	-5.83929e-06
	1.0352	-5.226e-06
	1.07349	-4.56394e-06
	1.11179	-3.81612e-06
	1.15009	-2.96108e-06
	1.18839	-2.02327e-06
	1.22669	-1.08308e-06
	1.26499	-2.5856e-07
	1.30329	3.30113e-07
	1.34159	5.97278e-07
	1.37989	5.19754e-07
	1.41819	1.49976e-07
	1.45649	-3.94879e-07
	1.49478	-9.72445e-07
	1.53308	-1.47023e-06
	1.57138	-1.84729e-06
	1.60968	-2.13813e-06
	1.64798	-2.41694e-06
	1.68628	-2.74324e-06
	1.72458	-3.12069e-06
	1.76288	-3.49611e-06
	1.80118	-3.80286e-06
	1.83948	-4.01913e-06
	1.87778	-4.19194e-06
	1.91607	-4.40154e-06
	1.95437	-4.69434e-06
	1.99267	-5.04407e-06
	2.03097	-5.37204e-06
	2.06927	-5.59894e-06
	2.10757	-5.67671e-06
	2.14587	-5.58277e-06
	2.18417	-5.30401e-06
	2.22247	-4.84098e-06
	2.26077	-4.22681e-06
	2.29906	-3.53113e-06
	2.33736	-2.83543e-06
	2.37566	-2.2005e-06
	2.41396	-1.65542e-06
	2.45226	-1.21295e-06
	2.49056	-8.88373e-07
	2.52886	-6.97703e-07
	2.56716	-6.36581e-07
	2.60546	-6.63088e-07
	2.64376	-7.04746e-07
	2.68206	-6.87018e-07
	2.72035	-5.62205e-07
	2.75865	-3.19829e-07
	2.79695	2.3739e-08
	2.83525	4.44906e-07
	2.87355	9.27837e-07
	2.91185	1.46627e-06
	2.95015	2.05168e-06
	2.98845	2.65691e-06
	3.02675	3.23125e-06
	3.06505	3.71575e-06
	3.10335	4.06789e-06
	3.14164	4.27026e-06
	3.17994	4.31001e-06
	3.21824	4.14693e-06
	3.25654	3.70489e-06
	3.29484	2.90436e-06
	3.33314	1.71871e-06
	3.37144	2.17488e-07
	3.40974	-1.43174e-06
	3.44804	-3.00725e-06
	3.48634	-4.30361e-06
	3.52464	-5.1941e-06
	3.56293	-5.6512e-06
	3.60123	-5.7172e-06
	3.63953	-5.45448e-06
	3.67783	-4.91995e-06
	3.71613	-4.17991e-06
	3.75443	-3.33651e-06
	3.79273	-2.52485e-06
	3.83103	-1.87216e-06
	3.86933	-1.44991e-06
	3.90763	-1.25362e-06
	3.94592	-1.21503e-06
	3.98422	-1.22526e-06
	4.02252	-1.15149e-06
	4.06082	-8.51445e-07
	4.09912	-2.01583e-07
	4.13742	8.58463e-07
	4.17572	2.28605e-06
	4.21402	3.93129e-06
	4.25232	5.58209e-06
	4.29062	7.03948e-06
	4.32892	8.18204e-06
	4.36721	8.9862e-06
	4.40551	9.5005e-06
	4.44381	9.80104e-06
	4.48211	9.9608e-06
	4.52041	1.00481e-05
	4.55871	1.01447e-05
	4.59701	1.03606e-05
	4.63531	1.08221e-05
	4.67361	1.16308e-05
	4.71191	1.28091e-05
	4.75021	1.42661e-05
	4.7885	1.58091e-05
	4.8268	1.7205e-05
	4.8651	1.82592e-05
	4.9034	1.88713e-05
	4.9417	1.90363e-05
	4.98	1.88009e-05
	5.0183	1.82082e-05
	5.0566	1.72712e-05
	5.0949	1.59885e-05
	5.1332	1.43822e-05
	5.1715	1.25244e-05
	5.20979	1.05286e-05
	5.24809	8.51273e-06
	5.28639	6.5635e-06
	5.32469	4.72631e-06
	5.36299	3.02421e-06
	5.40129	1.48772e-06
	5.43959	1.71928e-07
	5.47789	-8.51484e-07
	5.51619	-1.52358e-06
	5.55449	-1.8306e-06
	5.59278	-1.818e-06
	5.63108	-1.57644e-06
	5.66938	-1.21132e-06
	5.70768	-8.17984e-07
	5.74598	-4.73521e-07
	5.78428	-2.37029e-07
	5.82258	-1.4686e-07
	5.86088	-2.18041e-07
	5.89918	-4.52162e-07
	5.93748	-8.5885e-07
	5.97578	-1.46724e-06
	6.01407	-2.30593e-06
	6.05237	-3.35677e-06
	6.09067	-4.51705e-06
	6.12897	-5.60715e-06
	6.16727	-6.43109e-06
	6.20557	-6.85794e-06
	6.24387	-6.87486e-06
	6.28217	-6.58249e-06
	6.32047	-6.14375e-06
	6.35877	-5.72372e-06
	6.39707	-5.4502e-06
	6.43536	-5.39759e-06
	6.47366	-5.58107e-06
	6.51196	-5.95457e-06
	6.55026	-6.4174e-06
	6.58856	-6.8333e-06
	6.62686	-7.05719e-06
	6.66516	-6.96184e-06
	6.70346	-6.46214e-06
	6.74176	-5.53696e-06
	6.78006	-4.24287e-06
	6.81836	-2.70818e-06
	6.85665	-1.10163e-06
	6.89495	4.1482e-07
	6.93325	1.7272e-06
	6.97155	2.78523e-06
	7.00985	3.58908e-06
	7.04815	4.16068e-06
	7.08645	4.51895e-06
	7.12475	4.67136e-06
	7.16305	4.6227e-06
	7.20135	4.39235e-06
	7.23964	4.02701e-06
	7.27794	3.59792e-06
	7.31624	3.18207e-06
	7.35454	2.84018e-06
	7.39284	2.60794e-06
	7.43114	2.50389e-06
	7.46944	2.54119e-06
	7.50774	2.72939e-06
	7.54604	3.06768e-06
	7.58434	3.54211e-06
	7.62264	4.13185e-06
	7.66093	4.81544e-06
	7.69923	5.56789e-06
	7.73753	6.35489e-06
	7.77583	7.13869e-06
	7.81413	7.89633e-06
	7.85243	8.63054e-06
	7.89073	9.35371e-06
	7.92903	1.00533e-05
	7.96733	1.06733e-05
	8.00563	1.11376e-05
	8.04393	1.14013e-05
	8.08222	1.14837e-05
	8.12052	1.1447e-05
	8.15882	1.13349e-05
	8.19712	1.11222e-05
	8.23542	1.07204e-05
	8.27372	1.00388e-05
	8.31202	9.05664e-06
	8.35032	7.85549e-06
	8.38862	6.59232e-06
	8.42692	5.43299e-06
	8.46522	4.48668e-06
	8.50351	3.77788e-06
	8.54181	3.26788e-06
	8.58011	2.90875e-06
	8.61841	2.69452e-06
	8.65671	2.67796e-06
	8.69501	2.9446e-06
	8.73331	3.56251e-06
	8.77161	4.5383e-06
	8.80991	5.80073e-06
	8.84821	7.21472e-06
	8.8865	8.61495e-06
	8.9248	9.84643e-06
	8.9631	1.08009e-05
	9.0014	1.14388e-05
	9.0397	1.17884e-05
	9.078	1.19213e-05
	9.1163	1.19153e-05
	9.1546	1.18222e-05
	9.1929	1.16548e-05
	9.2312	1.13928e-05
	9.2695	1.10081e-05
	9.30779	1.04979e-05
	9.34609	9.91512e-06
	9.38439	9.37399e-06
	9.42269	9.01553e-06
	9.46099	8.94268e-06
	9.49929	9.15962e-06
	9.53759	9.55471e-06
	9.57589	9.94053e-06
	9.61419	1.01286e-05
	9.65249	9.99915e-06
	9.69079	9.53531e-06
	9.72908	8.81312e-06
	9.76738	7.95912e-06
	9.80568	7.09621e-06
	9.84398	6.30093e-06
	9.88228	5.5876e-06
	9.92058	4.92068e-06
	9.95888	4.24349e-06
	9.99718	3.50995e-06
	10.0355	2.71199e-06
	10.0738	1.89714e-06
	10.1121	1.16589e-06
	10.1504	6.39279e-07
	10.1887	4.05171e-07
	10.227	4.73495e-07
	10.2653	7.71641e-07
	10.3036	1.18386e-06
	10.3419	1.60671e-06
	10.3802	1.98472e-06
	10.4185	2.31048e-06
	10.4568	2.59931e-06
	10.4951	2.86122e-06
	10.5334	3.0876e-06
	10.5717	3.25741e-06
	10.61	3.35362e-06
	10.6483	3.37403e-06
	10.6866	3.32623e-06
	10.7249	3.213e-06
	10.7632	3.02559e-06
	10.8015	2.75463e-06
	10.8398	2.40842e-06
	10.8781	2.01938e-06
	10.9164	1.63184e-06
	10.9547	1.28364e-06
	10.993	9.96586e-07
	11.0313	7.76532e-07
	11.0696	6.13989e-07
	11.1079	4.81088e-07
	11.1462	3.3065e-07
	11.1844	1.01413e-07
	11.2227	-2.75353e-07
	11.261	-8.72094e-07
	11.2993	-1.75668e-06
	11.3376	-2.96832e-06
	11.3759	-4.48288e-06
	11.4142	-6.19402e-06
	11.4525	-7.93439e-06
	11.4908	-9.53148e-06
	11.5291	-1.08631e-05
	11.5674	-1.1879e-05
	11.6057	-1.2586e-05
	11.644	-1.30234e-05
	11.6823	-1.3254e-05
	11.7206	-1.33744e-05
	11.7589	-1.35192e-05
	11.7972	-1.3835e-05
	11.8355	-1.44243e-05
	11.8738	-1.52858e-05
	11.9121	-1.62914e-05
	11.9504	-1.72192e-05
	11.9887	-1.78316e-05
	12.027	-1.79617e-05
	12.0653	-1.75687e-05
	12.1036	-1.67451e-05
	12.1419	-1.56838e-05
	12.1802	-1.46219e-05
	12.2185	-1.37759e-05
	12.2568	-1.32756e-05
	12.2951	-1.3113e-05
	12.3334	-1.31318e-05
	12.3717	-1.3078e-05
	12.41	-1.27003e-05
	12.4483	-1.1856e-05
	12.4866	-1.05715e-05
	12.5249	-9.02866e-06
	12.5632	-7.49387e-06
	12.6015	-6.22156e-06
	12.6398	-5.37156e-06
	12.6781	-4.96372e-06
	12.7164	-4.88189e-06
	12.7547	-4.92475e-06
	12.793	-4.88542e-06
	12.8313	-4.62959e-06
	12.8696	-4.14076e-06
	12.9079	-3.51428e-06
	12.9462	-2.90529e-06
	12.9845	-2.4573e-06
	13.0228	-2.24615e-06
	13.0611	-2.26204e-06
	13.0994	-2.4276e-06
	13.1377	-2.63155e-06
	13.176	-2.75796e-06
	13.2143	-2.70569e-06
	13.2526	-2.40455e-06
	13.2909	-1.83356e-06
	13.3292	-1.03612e-06
	13.3675	-1.21285e-07
	13.4058	7.54975e-07
	13.4441	1.42431e-06
	13.4824	1.7438e-06
	13.5207	1.62416e-06
	13.559	1.04168e-06
	13.5973	3.54514e-08
	13.6356	-1.30274e-06
	13.6739	-2.83935e-06
	13.7122	-4.4103e-06
	13.7505	-5.8379e-06
	13.7888	-6.95889e-06
	13.8271	-7.66159e-06
	13.8654	-7.91923e-06
	13.9037	-7.80036e-06
	13.942	-7.44381e-06
	13.9803	-7.00472e-06
	14.0186	-6.59847e-06
	14.0569	-6.27289e-06
	14.0952	-6.0195e-06
	14.1335	-5.80554e-06
	14.1718	-5.59744e-06
	14.2101	-5.3617e-06
	14.2484	-5.0554e-06
	14.2867	-4.62775e-06
	14.325	-4.03985e-06
	14.3633	-3.29036e-06
	14.4016	-2.42939e-06
	14.4399	-1.55281e-06
	14.4782	-7.80756e-07
	14.5165	-2.29611e-07
	14.5548	1.39076e-08
	14.5931	-8.96373e-08
	14.6314	-5.24977e-07
	14.6697	-1.22451e-06
	14.708	-2.0821e-06
	14.7463	-2.98137e-06
	14.7846	-3.83365e-06
	14.8229	-4.60472e-06
	14.8612	-5.30556e-06
	14.8995	-5.94535e-06
	14.9378	-6.48034e-06
	14.9761	-6.80524e-06
	15.0144	-6.8041e-06
	15.0527	-6.42731e-06
	15.091	-5.7368e-06
	15.1293	-4.88553e-06
	15.1676	-4.04751e-06
	15.2059	-3.34739e-06
	15.2442	-2.8297e-06
	15.2824	-2.47409e-06
	15.3207	-2.23633e-06
	15.359	-2.09015e-06
	15.3973	-2.05238e-06
	15.4356	-2.18059e-06
	15.4739	-2.53979e-06
	15.5122	-3.15172e-06
	15.5505	-3.95857e-06
	15.5888	-4.83206e-06
	15.6271	-5.62881e-06
	15.6654	-6.25477e-06
	15.7037	-6.69068e-06
	15.742	-6.95985e-06
	15.7803	-7.06696e-06
	15.8186	-6.96136e-06
	15.8569	-6.55924e-06
	15.8952	-5.80928e-06
	15.9335	-4.74551e-06
	15.9718	-3.47615e-06
	16.0101	-2.10833e-06
	16.0484	-6.67464e-07
	16.0867	9.18921e-07
	16.125	2.75233e-06
	16.1633	4.85808e-06
	16.2016	7.11995e-06
	16.2399	9.29763e-06
	16.2782	1.11124e-05
	16.3165	1.23517e-05
	16.3548	1.29448e-05
	16.3931	1.29773e-05
	16.4314	1.26398e-05
	16.4697	1.21337e-05
	16.508	1.15884e-05
	16.5463	1.10371e-05
	16.5846	1.04566e-05
	16.6229	9.82634e-06
	16.6612	9.15239e-06
	16.6995	8.44814e-06
	16.7378	7.70318e-06
	16.7761	6.87976e-06
	16.8144	5.94395e-06
	16.8527	4.90749e-06
	16.891	3.84875e-06
	16.9293	2.89582e-06
	16.9676	2.17803e-06
	17.0059	1.77298e-06
	17.0442	1.68116e-06
	17.0825	1.84263e-06
	17.1208	2.17957e-06
	17.1591	2.63024e-06
	17.1974	3.15168e-06
	17.2357	3.69766e-06
	17.274	4.19755e-06
	17.3123	4.55641e-06
	17.3506	4.67685e-06
	17.3889	4.48926e-06
	17.4272	3.97507e-06
	17.4655	3.1746e-06
	17.5038	2.17743e-06
	17.5421	1.09799e-06
	17.5804	4.31769e-08
	17.6187	-9.16463e-07
	17.657	-1.7591e-06
	17.6953	-2.50117e-06
	17.7336	-3.16985e-06
	17.7719	-3.77395e-06
	17.8102	-4.28852e-06
	17.8485	-4.65881e-06
	17.8868	-4.8209e-06
	17.9251	-4.73083e-06
	17.9634	-4.38992e-06
	18.0017	-3.85392e-06
	18.04	-3.22003e-06
	18.0783	-2.59948e-06
	18.1166	-2.09309e-06
	18.1549	-1.7807e-06
	18.1932	-1.71817e-06
	18.2315	-1.92873e-06
	18.2698	-2.38846e-06
	18.3081	-3.02382e-06
	18.3464	-3.73683e-06
	18.3847	-4.44876e-06
	18.423	-5.12946e-06
	18.4613	-5.78424e-06
	18.4996	-6.40364e-06
	18.5379	-6.91568e-06
	18.5762	-7.18399e-06
	18.6145	-7.06067e-06
	18.6528	-6.45713e-06
	18.6911	-5.37947e-06
	18.7294	-3.90468e-06
	18.7677	-2.1252e-06
	18.806	-1.13478e-07
	18.8443	2.06747e-06
	18.8826	4.32805e-06
	18.9209	6.53202e-06
	18.9592	8.51216e-06
	18.9975	1.01082e-05
	19.0358	1.12036e-05
	19.0741	1.17508e-05
	19.1124	1.17858e-05
	19.1507	1.14244e-05
	19.189	1.08337e-05
	19.2273	1.01795e-05
	19.2656	9.57638e-06
	19.3039	9.06842e-06
	19.3422	8.6494e-06
	19.3805	8.30322e-06
	19.4187	8.03645e-06
	19.457	7.88462e-06
	19.4953	7.8944e-06
	19.5336	8.1001e-06
	19.5719	8.51393e-06
	19.6102	9.13423e-06
	19.6485	9.95626e-06
	19.6868	1.09686e-05
	19.7251	1.2138e-05
	19.7634	1.34027e-05
	19.8017	1.46854e-05
	19.84	1.59118e-05
	19.8783	1.70154e-05
	19.9166	1.79268e-05
	19.9549	1.85702e-05
	19.9932	1.88789e-05
	20.0315	1.88213e-05
	20.0698	1.84168e-05
	20.1081	1.77294e-05
	20.1464	1.68415e-05
	20.1847	1.58193e-05
	20.223	1.46881e-05
	20.2613	1.34389e-05
	20.2996	1.20664e-05
	20.3379	1.06044e-05
	20.3762	9.11822e-06
	20.4145	7.64931e-06
	20.4528	6.16121e-06
	20.4911	4.54099e-06
	20.5294	2.66146e-06
	20.5677	4.58772e-07
	20.606	-2.02593e-06
	20.6443	-4.65799e-06
	20.6826	-7.25513e-06
	20.7209	-9.63917e-06
	20.7592	-1.16747e-05
	20.7975	-1.32872e-05
	20.8358	-1.44605e-05
	20.8741	-1.52154e-05
	20.9124	-1.55769e-05
	20.9507	-1.5548e-05
	20.989	-1.51032e-05
	21.0273	-1.42134e-05
	21.0656	-1.2883e-05
	21.1039	-1.11777e-05
	21.1422	-9.22302e-06
	21.1805	-7.17941e-06
	21.2188	-5.20851e-06
	21.2571	-3.44325e-06
	21.2954	-1.96555e-06
	21.3337	-7.94904e-07
	21.372	1.07875e-07
	21.4103	8.21965e-07
	21.4486	1.43986e-06
	21.4869	2.04088e-06
	21.5252	2.66873e-06
	21.5635	3.31664e-06
	21.6018	3.92721e-06
	21.6401	4.41241e-06
	21.6784	4.6856e-06
	21.7167	4.68609e-06
	21.755	4.38378e-06
	21.7933	3.77214e-06
	21.8316	2.86797e-06
	21.8699	1.72322e-06
	21.9082	4.32906e-07
	21.9465	-8.76934e-07
	21.9848	-2.07776e-06
	22.0231	-3.0645e-06
	22.0614	-3.76793e-06
	22.0997	-4.15912e-06
	22.138	-4.25245e-06
	22.1763	-4.09993e-06
	22.2146	-3.76761e-06
	22.2529	-3.30598e-06
	22.2912	-2.74468e-06
	22.3295	-2.12576e-06
	22.3678	-1.54712e-06
	22.4061	-1.16473e-06
	22.4444	-1.13281e-06
	22.4827	-1.52013e-06
	22.521	-2.26783e-06
	22.5593	-3.22041e-06
	22.5976	-4.20027e-06
	22.6359	-5.06937e-06
	22.6742	-5.74769e-06
	22.7125	-6.20081e-06
	22.7508	-6.42383e-06
	22.7891	-6.43378e-06
	22.8274	-6.26828e-06
	22.8657	-5.98794e-06
	22.904	-5.68186e-06
	22.9423	-5.46623e-06
	22.9806	-5.46128e-06
	23.0189	-5.7472e-06
	23.0572	-6.32546e-06
	23.0955	-7.11525e-06
	23.1338	-7.9883e-06
	23.1721	-8.81493e-06
	23.2104	-9.49204e-06
	23.2487	-9.94881e-06
	23.287	-1.01463e-05
	23.3253	-1.00838e-05
	23.3636	-9.80352e-06
	23.4019	-9.37865e-06
	23.4402	-8.88201e-06
	23.4785	-8.35385e-06
	23.5167	-7.79045e-06
	23.555	-7.15574e-06
	23.5933	-6.40023e-06
	23.6316	-5.47365e-06
	23.6699	-4.33598e-06
	23.7082	-2.97928e-06
	23.7465	-1.45692e-06
	23.7848	1.04106e-07
	23.8231	1.53069e-06
	23.8614	2.66526e-06
	23.8997	3.42553e-06
	23.938	3.82456e-06
	23.9763	3.94127e-06
	24.0146	3.86619e-06
	24.0529	3.65898e-06
	24.0912	3.33686e-06
	24.1295	2.88628e-06
	24.1678	2.27964e-06
	24.2061	1.49045e-06
	24.2444	5.14072e-07
	24.2827	-6.04772e-07
	24.321	-1.75451e-06
	24.3593	-2.77181e-06
	24.3976	-3.49057e-06
	24.4359	-3.79907e-06
	24.4742	-3.67308e-06
	24.5125	-3.1718e-06
	24.5508	-2.40557e-06
	24.5891	-1.49329e-06
	24.6274	-5.26409e-07
	24.6657	4.46868e-07
	24.704	1.41061e-06
	24.7423	2.35261e-06
	24.7806	3.24091e-06
	24.8189	4.02247e-06
	24.8572	4.63848e-06
	24.8955	5.0337e-06
	24.9338	5.14861e-06
	24.9721	4.90998e-06
	25.0104	4.24585e-06
	25.0487	3.12721e-06
	25.087	1.60446e-06
	25.1253	-1.96435e-07
	25.1636	-2.11774e-06
	25.2019	-4.01576e-06
	25.2402	-5.77447e-06
	25.2785	-7.2912e-06
	25.3168	-8.46675e-06
	25.3551	-9.21872e-06
	25.3934	-9.50394e-06
	25.4317	-9.32599e-06
	25.47	-8.72333e-06
	25.5083	-7.7544e-06
	25.5466	-6.49352e-06
	25.5849	-5.03597e-06
	25.6232	-3.50259e-06
	25.6615	-2.03467e-06
	25.6998	-7.72902e-07
	25.7381	1.79447e-07
	25.7764	7.9327e-07
	25.8147	1.1226e-06
	25.853	1.27054e-06
	25.8913	1.3306e-06
	25.9296	1.34433e-06
	25.9679	1.30323e-06
	26.0062	1.1866e-06
	26.0445	1.00354e-06
	26.0828	8.11141e-07
	26.1211	7.01192e-07
	26.1594	7.62994e-07
	26.1977	1.03809e-06
	26.236	1.48777e-06
	26.2743	1.99456e-06
	26.3126	2.40524e-06
	26.3509	2.59803e-06
	26.3892	2.53747e-06
	26.4275	2.28585e-06
	26.4658	1.96582e-06
	26.5041	1.69709e-06
	26.5424	1.54095e-06
	26.5807	1.47925e-06
	26.619	1.43608e-06
	26.6573	1.32923e-06
	26.6956	1.12216e-06
	26.7339	8.46989e-07
	26.7722	5.88128e-07
	26.8105	4.43361e-07
	26.8488	4.89541e-07
	26.8871	7.67272e-07
	26.9254	1.27937e-06
	26.9637	1.99352e-06
	27.002	2.84971e-06
	27.0403	3.77847e-06
	27.0786	4.7264e-06
	27.1169	5.67349e-06
	27.1552	6.6288e-06
	27.1935	7.60754e-06
	27.2318	8.60777e-06
	27.2701	9.60346e-06
	27.3084	1.05563e-05
	27.3467	1.14322e-05
	27.385	1.2206e-05
	27.4233	1.285e-05
	27.4616	1.33195e-05
	27.4999	1.35561e-05
	27.5382	1.35086e-05
	27.5765	1.31538e-05
	27.6148	1.24971e-05
	27.653	1.15563e-05
	27.6913	1.03523e-05
	27.7296	8.92079e-06
	27.7679	7.32705e-06
	27.8062	5.66093e-06
	27.8445	4.00742e-06
	27.8828	2.41721e-06
	27.9211	8.96988e-07
	27.9594	-5.82847e-07
	27.9977	-2.07394e-06
	28.036	-3.62675e-06
	28.0743	-5.25231e-06
	28.1126	-6.88531e-06
	28.1509	-8.38626e-06
	28.1892	-9.60071e-06
	28.2275	-1.04427e-05
	28.2658	-1.094e-05
	28.3041	-1.12057e-05
	28.3424	-1.13609e-05
	28.3807	-1.14661e-05
	28.419	-1.15062e-05
	28.4573	-1.14276e-05
	28.4956	-1.11923e-05
	28.5339	-1.08098e-05
	28.5722	-1.03279e-05
	28.6105	-9.79338e-06
	28.6488	-9.21396e-06
	28.6871	-8.55012e-06
	28.7254	-7.73964e-06
	28.7637	-6.73271e-06
	28.802	-5.51147e-06
	28.8403	-4.08947e-06
	28.8786	-2.50733e-06
	28.9169	-8.37355e-07
	28.9552	8.11746e-07
	28.9935	2.30771e-06
	29.0318	3.52733e-06
	29.0701	4.3915e-06
	29.1084	4.88561e-06
	29.1467	5.06365e-06
	29.185	5.04029e-06
	29.2233	4.9682e-06
	29.2616	4.99669e-06
	29.2999	5.2248e-06
	29.3382	5.67682e-06
	29.3765	6.31743e-06
	29.4148	7.09273e-06
	29.4531	7.96575e-06
	29.4914	8.92405e-06
	29.5297	9.96169e-06
	29.568	1.10531e-05
	29.6063	1.21358e-05
	29.6446	1.31114e-05
	29.6829	1.38635e-05
	29.7212	1.42827e-05
	29.7595	1.4287e-05
	29.7978	1.38301e-05
	29.8361	1.2904e-05
	29.8744	1.15416e-05
	29.9127	9.82139e-06
	29.951	7.86427e-06
	29.9893	5.81829e-06
	30.0276	3.83623e-06
	30.0659	2.06003e-06
	30.1042	6.15772e-07
	30.1425	-3.92425e-07
	30.1808	-9.01982e-07
	30.2191	-9.18423e-07
	30.2574	-5.23627e-07
	30.2957	1.51622e-07
	30.334	9.77693e-07
	30.3723	1.86494e-06
	30.4106	2.76949e-06
	30.4489	3.6737e-06
	30.4872	4.5632e-06
	30.5255	5.41273e-06
	30.5638	6.18164e-06
	30.6021	6.82161e-06
	30.6404	7.30203e-06
	30.6787	7.64312e-06
	30.717	7.92551e-06
	30.7553	8.25204e-06
	30.7936	8.67775e-06
	30.8319	9.16136e-06
	30.8702	9.5805e-06
	30.9085	9.79893e-06
	30.9468	9.7301e-06
	30.9851	9.34996e-06
	31.0234	8.66346e-06
	31.0617	7.67052e-06
	31.1	6.3709e-06
	31.1383	4.80381e-06
	31.1766	3.08006e-06
	31.2149	1.3668e-06
	31.2532	-1.75128e-07
	31.2915	-1.45854e-06
	31.3298	-2.49094e-06
	31.3681	-3.33474e-06
	31.4064	-4.0406e-06
	31.4447	-4.60701e-06
	31.483	-4.9907e-06
	31.5213	-5.14698e-06
	31.5596	-5.06233e-06
	31.5979	-4.76034e-06
	31.6362	-4.28977e-06
	31.6745	-3.70974e-06
	31.7128	-3.07668e-06
	31.7511	-2.43258e-06
	31.7893	-1.79939e-06
	31.8276	-1.18802e-06
	31.8659	-6.20125e-07
	31.9042	-1.48251e-07
	31.9425	1.42821e-07
	31.9808	1.59453e-07
	32.0191	-1.61816e-07
	32.0574	-8.19989e-07
	32.0957	-1.742e-06
	32.134	-2.81113e-06
	32.1723	-3.91743e-06
	32.2106	-4.99849e-06
	32.2489	-6.0443e-06
	32.2872	-7.06801e-06
	32.3255	-8.07054e-06
	32.3638	-9.0291e-06
	32.4021	-9.91476e-06
	32.4404	-1.07163e-05
	32.4787	-1.14406e-05
	32.517	-1.2081e-05
	32.5553	-1.25762e-05
	32.5936	-1.27981e-05
	32.6319	-1.25903e-05
	32.6702	-1.18443e-05
	32.7085	-1.05721e-05
	32.7468	-8.93597e-06
	32.7851	-7.21678e-06
	32.8234	-5.73541e-06
	32.8617	-4.75963e-06
	32.9	-4.43213e-06
	32.9383	-4.74431e-06
	32.9766	-5.56093e-06
	33.0149	-6.68151e-06
	33.0532	-7.91277e-06
	33.0915	-9.12493e-06
	33.1298	-1.02731e-05
	33.1681	-1.13814e-05
	33.2064	-1.25042e-05
	33.2447	-1.36907e-05
	33.283	-1.49701e-05
	33.3213	-1.63576e-05
	33.3596	-1.78641e-05
	33.3979	-1.94917e-05
	33.4362	-2.12152e-05
	33.4745	-2.29638e-05
	33.5128	-2.46215e-05
	33.5511	-2.60505e-05
	33.5894	-2.7124e-05
	33.6277	-2.77518e-05
	33.666	-2.7889e-05
	33.7043	-2.75341e-05
	33.7426	-2.67268e-05
	33.7809	-2.55519e-05
	33.8192	-2.41416e-05
	33.8575	-2.26634e-05
	33.8958	-2.12896e-05
	33.9341	-2.01539e-05
	33.9724	-1.93159e-05
	34.0107	-1.87494e-05
	34.049	-1.83589e-05
	34.0873	-1.80076e-05
	34.1256	-1.7544e-05
	34.1639	-1.68208e-05
	34.2022	-1.57175e-05
	34.2405	-1.41721e-05
	34.2788	-1.22143e-05
	34.3171	-9.97955e-06
	34.3554	-7.6882e-06
	34.3937	-5.59282e-06
	34.432	-3.91778e-06
	34.4703	-2.81366e-06
	34.5086	-2.33607e-06
	34.5469	-2.44532e-06
	34.5852	-3.02365e-06
	34.6235	-3.90989e-06
	34.6618	-4.94512e-06
	34.7001	-6.00959e-06
	34.7384	-7.03102e-06
	34.7767	-7.96541e-06
	34.815	-8.77241e-06
	34.8533	-9.40521e-06
	34.8916	-9.81268e-06
	34.9299	-9.94155e-06
	34.9682	-9.73804e-06
	35.0065	-9.16263e-06
	35.0448	-8.22063e-06
	35.0831	-6.98577e-06
	35.1214	-5.58834e-06
	35.1597	-4.16693e-06
	35.198	-2.81686e-06
	35.2363	-1.57138e-06
	35.2746	-4.23171e-07
	35.3129	6.37053e-07
	35.3512	1.59345e-06
	35.3895	2.40225e-06
	35.4278	3.01024e-06
	35.4661	3.38472e-06
	35.5044	3.54135e-06
	35.5427	3.55119e-06
	35.581	3.51398e-06
	35.6193	3.50724e-06
	35.6576	3.54625e-06
	35.6959	3.58973e-06
	35.7342	3.59222e-06
	35.7725	3.56572e-06
	35.8108	3.60594e-06
	35.8491	3.86743e-06
	35.8873	4.50654e-06
	35.9256	5.62228e-06
	35.9639	7.21489e-06
	36.0022	9.17053e-06
	36.0405	1.12784e-05
	36.0788	1.32817e-05
	36.1171	1.49487e-05
	36.1554	1.61345e-05
	36.1937	1.68054e-05
	36.232	1.70228e-05
	36.2703	1.6902e-05
	36.3086	1.65721e-05
	36.3469	1.61496e-05
	36.3852	1.57252e-05
	36.4235	1.53612e-05
	36.4618	1.5096e-05
	36.5001	1.49513e-05
	36.5384	1.49365e-05
	36.5767	1.50435e-05
	36.615	1.52369e-05
	36.6533	1.54499e-05
	36.6916	1.55961e-05
	36.7299	1.55936e-05
	36.7682	1.53879e-05
	36.8065	1.49618e-05
	36.8448	1.43306e-05
	36.8831	1.35293e-05
	36.9214	1.25965e-05
	36.9597	1.15587e-05
	36.998	1.04229e-05
	37.0363	9.18103e-06
	37.0746	7.82677e-06
	37.1129	6.37109e-06
	37.1512	4.84789e-06
	37.1895	3.31223e-06
	37.2278	1.83986e-06
	37.2661	5.27424e-07
	37.3044	-5.20248e-07
	37.3427	-1.22346e-06
	37.381	-1.56748e-06
	37.4193	-1.61927e-06
	37.4576	-1.50319e-06
	37.4959	-1.34821e-06
	37.5342	-1.24046e-06
	37.5725	-1.20925e-06
	37.6108	-1.24744e-06
	37.6491	-1.34292e-06
	37.6874	-1.49535e-06
	37.7257	-1.71082e-06
	37.764	-1.98768e-06
	37.8023	-2.30905e-06
	37.8406	-2.64369e-06
	37.8789	-2.9448e-06
	37.9172	-3.14376e-06
	37.9555	-3.15294e-06
	37.9938	-2.89502e-06
	38.0321	-2.35445e-06
	38.0704	-1.61895e-06
	38.1087	-8.74387e-07
	38.147	-3.45121e-07
	38.1853	-2.1079e-07
	38.2236	-5.47461e-07
	38.2619	-1.3233e-06
	38.3002	-2.44206e-06
	38.3385	-3.80075e-06
	38.3768	-5.32682e-06
	38.4151	-6.97888e-06
	38.4534	-8.71726e-06
	38.4917	-1.0466e-05
	38.53	-1.20937e-05
	38.5683	-1.34312e-05
	38.6066	-1.43256e-05
	38.6449	-1.47011e-05
	38.6832	-1.45927e-05
	38.7215	-1.41323e-05
	38.7598	-1.3498e-05
	38.7981	-1.28501e-05
	38.8364	-1.22803e-05
	38.8747	-1.1792e-05
	38.913	-1.1321e-05
	38.9513	-1.07868e-05
	38.9896	-1.01469e-05
	39.0279	-9.41998e-06
	39.0662	-8.66563e-06
	39.1045	-7.94306e-06
	39.1428	-7.27989e-06
	39.1811	-6.66514e-06
	39.2194	-6.05652e-06
	39.2577	-5.38821e-06
	39.296	-4.57979e-06
	39.3343	-3.55877e-06
	39.3726	-2.29973e-06
	39.4109	-8.60374e-07
	39.4492	6.16231e-07
	39.4875	1.94634e-06
	39.5258	2.97286e-06
	39.5641	3.61004e-06
	39.6024	3.84059e-06
	39.6407	3.68435e-06
	39.679	3.17764e-06
	39.7173	2.37696e-06
	39.7556	1.36167e-06
	39.7939	2.08898e-07
	39.8322	-1.0477e-06
	39.8705	-2.43388e-06
	39.9088	-4.00259e-06
	39.9471	-5.77776e-06
	39.9854	-7.72159e-06
	40.0236	-9.74786e-06
	40.0619	-1.17628e-05
	40.1002	-1.36975e-05
	40.1385	-1.55129e-05
	40.1768	-1.71828e-05
	40.2151	-1.8674e-05
	40.2534	-1.99369e-05
	40.2917	-2.09135e-05
	40.33	-2.15576e-05
	40.3683	-2.18569e-05
	40.4066	-2.18412e-05
	40.4449	-2.1572e-05
	40.4832	-2.1116e-05
	40.5215	-2.05172e-05
	40.5598	-1.97812e-05
	40.5981	-1.88793e-05
	40.6364	-1.77709e-05
	40.6747	-1.64314e-05
	40.713	-1.48688e-05
	40.7513	-1.31193e-05
	40.7896	-1.12279e-05
	40.8279	-9.23344e-06
	40.8662	-7.17304e-06
	40.9045	-5.09881e-06
	40.9428	-3.08624e-06
	40.9811	-1.21887e-06
	41.0194	4.44048e-07
	41.0577	1.89564e-06
	41.096	3.18929e-06
	41.1343	4.42432e-06
	41.1726	5.71318e-06
	41.2109	7.13261e-06
	41.2492	8.66937e-06
	41.2875	1.01907e-05
	41.3258	1.14741e-05
	41.3641	1.22959e-05
	41.4024	1.25245e-05
	41.4407	1.21532e-05
	41.479	1.12592e-05
	41.5173	9.94082e-06
	41.5556	8.29376e-06
	41.5939	6.42944e-06
	41.6322	4.48818e-06
	41.6705	2.61322e-06
	41.7088	9.06467e-07
	41.7471	-5.88956e-07
	41.7854	-1.86679e-06
	41.8237	-2.92782e-06
	41.862	-3.7748e-06
	41.9003	-4.42865e-06
	41.9386	-4.93772e-06
	41.9769	-5.36439e-06
	42.0152	-5.76198e-06
	42.0535	-6.16209e-06
	42.0918	-6.5759e-06
	42.1301	-6.99728e-06
	42.1684	-7.40067e-06
	42.2067	-7.74278e-06
	42.245	-7.9794e-06
	42.2833	-8.09252e-06
	42.3216	-8.10729e-06
	42.3599	-8.08446e-06
	42.3982	-8.09447e-06
	42.4365	-8.19112e-06
	42.4748	-8.39491e-06
	42.5131	-8.68287e-06
	42.5514	-8.98284e-06
	42.5897	-9.17782e-06
	42.628	-9.1276e-06
	42.6663	-8.70537e-06
	42.7046	-7.83695e-06
	42.7429	-6.53098e-06
	42.7812	-4.89261e-06
	42.8195	-3.11206e-06
	42.8578	-1.42201e-06
	42.8961	-3.30245e-08
	42.9344	9.24969e-07
	42.9727	1.42739e-06
	43.011	1.54088e-06
	43.0493	1.38826e-06
	43.0876	1.1123e-06
	43.1259	8.45848e-07
	43.1642	6.89805e-07
	43.2025	7.04915e-07
	43.2408	9.23756e-07
	43.2791	1.37628e-06
	43.3174	2.10889e-06
	43.3557	3.17985e-06
	43.394	4.63201e-06
	43.4323	6.45997e-06
	43.4706	8.58986e-06
	43.5089	1.08799e-05
	43.5472	1.31395e-05
	43.5855	1.51607e-05
	43.6238	1.67587e-05
	43.6621	1.78133e-05
	43.7004	1.83009e-05
	43.7387	1.82994e-05
	43.777	1.7961e-05
	43.8153	1.74672e-05
	43.8536	1.69878e-05
	43.8919	1.66575e-05
	43.9302	1.65627e-05
	43.9685	1.67272e-05
	44.0068	1.70949e-05
	44.0451	1.75267e-05
	44.0834	1.78225e-05
	44.1216	1.77711e-05
	44.1599	1.72116e-05
	44.1982	1.60852e-05
	44.2365	1.4456e-05
	44.2748	1.24909e-05
	44.3131	1.04032e-05
	44.3514	8.38319e-06
	44.3897	6.54305e-06
	44.428	4.89814e-06
	44.4663	3.39415e-06
	44.5046	1.96908e-06
	44.5429	6.19454e-07
	44.5812	-5.65737e-07
	44.6195	-1.42294e-06
	44.6578	-1.77151e-06
	44.6961	-1.47807e-06
	44.7344	-5.00284e-07
	44.7727	1.09821e-06
	44.811	3.15586e-06
	44.8493	5.43831e-06
	44.8876	7.67814e-06
	44.9259	9.6254e-06
	44.9642	1.1099e-05
	45.0025	1.20226e-05
	45.0408	1.24313e-05
	45.0791	1.24475e-05
	45.1174	1.22384e-05
	45.1557	1.19737e-05
	45.194	1.1794e-05
	45.2323	1.1788e-05
	45.2706	1.19831e-05
	45.3089	1.23593e-05
	45.3472	1.28879e-05
	45.3855	1.35734e-05
	45.4238	1.44612e-05
	45.4621	1.55964e-05
	45.5004	1.6961e-05
	45.5387	1.84395e-05
	45.577	1.98365e-05
	45.6153	2.09329e-05
	45.6536	2.15424e-05
	45.6919	2.15486e-05
	45.7302	2.09201e-05
	45.7685	1.971e-05
	45.8068	1.80384e-05
	45.8451	1.6055e-05
	45.8834	1.38974e-05
	45.9217	1.16684e-05
	45.96	9.44132e-06
	45.9983	7.27632e-06
	46.0366	5.21882e-06
	46.0749	3.27476e-06
	46.1132	1.38784e-06
	46.1515	-5.52693e-07
	46.1898	-2.66922e-06
	46.2281	-5.03801e-06
	46.2664	-7.64016e-06
	46.3047	-1.03362e-05
	46.343	-1.28756e-05
	46.3813	-1.49487e-05
	46.4196	-1.62724e-05
	46.4579	-1.66748e-05
	46.4962	-1.61383e-05
	46.5345	-1.47884e-05
	46.5728	-1.2847e-05
	46.6111	-1.05827e-05
	46.6494	-8.2725e-06
	46.6877	-6.17276e-06
	46.726	-4.49307e-06
	46.7643	-3.37386e-06
	46.8026	-2.8706e-06
	46.8409	-2.94771e-06
	46.8792	-3.48561e-06
	46.9175	-4.30424e-06
	46.9558	-5.20059e-06
	46.9941	-5.98982e-06
	47.0324	-6.53722e-06
	47.0707	-6.77427e-06
	47.109	-6.69862e-06
	47.1473	-6.36001e-06
	47.1856	-5.83572e-06
	47.2239	-5.20168e-06
	47.2622	-4.50879e-06
	47.3005	-3.77145e-06
	47.3388	-2.97071e-06
	47.3771	-2.06848e-06
	47.4154	-1.02756e-06
	47.4537	1.68572e-07
	47.492	1.50223e-06
	47.5303	2.91952e-06
	47.5686	4.34193e-06
	47.6069	5.68723e-06
	47.6452	6.88825e-06
	47.6835	7.8974e-06
	47.7218	8.67553e-06
	47.7601	9.179e-06
	47.7984	9.36364e-06
	47.8367	9.20956e-06
	47.875	8.74778e-06
	47.9133	8.06192e-06
	47.9516	7.25717e-06
	47.9899	6.41834e-06
	48.0282	5.59233e-06
	48.0665	4.81063e-06
	48.1048	4.13101e-06
	48.1431	3.6575e-06
	48.1814	3.51509e-06
	48.2197	3.79609e-06
	48.2579	4.52007e-06
	48.2962	5.63544e-06
	48.3345	7.05368e-06
	48.3728	8.68516e-06
	48.4111	1.04529e-05
	48.4494	1.22832e-05
	48.4877	1.40838e-05
	48.526	1.57231e-05
	48.5643	1.70218e-05
	48.6026	1.77699e-05
	48.6409	1.7772e-05
	48.6792	1.69049e-05
	48.7175	1.51628e-05
	48.7558	1.26675e-05
	48.7941	9.64518e-06
	48.8324	6.37922e-06
	48.8707	3.15421e-06
	48.909	2.03976e-07
	48.9473	-2.3242e-06
	48.9856	-4.38037e-06
	49.0239	-5.99729e-06
	49.0622	-7.25857e-06
	49.1005	-8.26079e-06
	49.1388	-9.08e-06
	49.1771	-9.75256e-06
	49.2154	-1.02776e-05
	49.2537	-1.06389e-05
	49.292	-1.08307e-05
	49.3303	-1.08702e-05
	49.3686	-1.0791e-05
	49.4069	-1.06309e-05
	49.4452	-1.04298e-05
	49.4835	-1.02432e-05
	49.5218	-1.01494e-05
	49.5601	-1.02315e-05
	49.5984	-1.05333e-05
	49.6367	-1.10207e-05
	49.675	-1.15842e-05
	49.7133	-1.20907e-05
	49.7516	-1.2452e-05
	49.7899	-1.26593e-05
	49.8282	-1.27639e-05
	49.8665	-1.28256e-05
	49.9048	-1.28724e-05
	49.9431	-1.2895e-05
	49.9814	-1.28654e-05
	50.0197	-1.27582e-05
	50.058	-1.25627e-05
	50.0963	-1.22841e-05
	50.1346	-1.1935e-05
	50.1729	-1.15163e-05
	50.2112	-1.09958e-05
	50.2495	-1.03067e-05
	50.2878	-9.3764e-06
	50.3261	-8.17485e-06
	50.3644	-6.74571e-06
	50.4027	-5.19252e-06
	50.441	-3.62265e-06
	50.4793	-2.08655e-06
	50.5176	-5.56958e-07
	50.5559	1.0356e-06
	50.5942	2.73806e-06
	50.6325	4.53131e-06
	50.6708	6.33966e-06
	50.7091	8.08012e-06
	50.7474	9.70673e-06
	50.7857	1.12147e-05
	50.824	1.26072e-05
	50.8623	1.38574e-05
	50.9006	1.48983e-05
	50.9389	1.56435e-05
	50.9772	1.60208e-05
	51.0155	1.59906e-05
[truncated: 4,555 more rows]

## Sheet: Fig. 3b
	13C solid-state NMR
				FS-COM-2
			-25.4678	-1.19574e-06
			-25.4295	4.07589e-07
			-25.3912	3.18414e-06
			-25.3529	5.36631e-06
			-25.3146	6.79719e-06
			-25.2763	7.30819e-06
			-25.238	6.75813e-06
			-25.1997	5.09036e-06
			-25.1614	2.35093e-06
			-25.1231	-1.31513e-06
			-25.0848	-5.63497e-06
			-25.0465	-1.01818e-05
			-25.0082	-1.44659e-05
			-24.9699	-1.81424e-05
			-24.9316	-2.11402e-05
			-24.8933	-2.35433e-05
			-24.855	-2.53343e-05
			-24.8167	-2.62965e-05
			-24.7784	-2.61927e-05
			-24.7401	-2.50079e-05
			-24.7018	-2.29591e-05
			-24.6635	-2.02522e-05
			-24.6252	-1.68592e-05
			-24.5869	-1.25919e-05
			-24.5486	-7.44159e-06
			-24.5103	-1.86331e-06
			-24.472	3.30421e-06
			-24.4337	7.26293e-06
			-24.3954	9.67513e-06
			-24.3571	1.07579e-05
			-24.3188	1.10752e-05
			-24.2805	1.12924e-05
			-24.2422	1.203e-05
			-24.2039	1.37155e-05
			-24.1656	1.63757e-05
			-24.1273	1.95602e-05
			-24.089	2.25822e-05
			-24.0507	2.49126e-05
			-24.0124	2.63467e-05
			-23.9741	2.68339e-05
			-23.9358	2.62587e-05
			-23.8975	2.44598e-05
			-23.8592	2.14021e-05
			-23.8209	1.72443e-05
			-23.7826	1.22545e-05
			-23.7443	6.75361e-06
			-23.706	1.15943e-06
			-23.6677	-4.00962e-06
			-23.6294	-8.27901e-06
			-23.5911	-1.13985e-05
			-23.5528	-1.33898e-05
			-23.5145	-1.44619e-05
			-23.4762	-1.49122e-05
			-23.4379	-1.50646e-05
			-23.3996	-1.52037e-05
			-23.3613	-1.55076e-05
			-23.323	-1.60401e-05
			-23.2847	-1.68e-05
			-23.2464	-1.77444e-05
			-23.2081	-1.87609e-05
			-23.1698	-1.968e-05
			-23.1315	-2.03904e-05
			-23.0932	-2.09671e-05
			-23.0549	-2.16621e-05
			-23.0166	-2.27482e-05
			-22.9783	-2.43538e-05
			-22.94	-2.64063e-05
			-22.9017	-2.8672e-05
			-22.8634	-3.08201e-05
			-22.8251	-3.24755e-05
			-22.7868	-3.32731e-05
			-22.7485	-3.29278e-05
			-22.7102	-3.13146e-05
			-22.6719	-2.85445e-05
			-22.6336	-2.49922e-05
			-22.5953	-2.12314e-05
			-22.557	-1.78734e-05
			-22.5187	-1.53805e-05
			-22.4804	-1.39368e-05
			-22.4421	-1.34241e-05
			-22.4038	-1.35175e-05
			-22.3655	-1.38775e-05
			-22.3272	-1.43463e-05
			-22.2889	-1.50037e-05
			-22.2506	-1.60195e-05
			-22.2123	-1.74267e-05
			-22.174	-1.90195e-05
			-22.1357	-2.04384e-05
			-22.0974	-2.13264e-05
			-22.0591	-2.14371e-05
			-22.0208	-2.07163e-05
			-21.9825	-1.94057e-05
			-21.9442	-1.80824e-05
			-21.9059	-1.74912e-05
			-21.8676	-1.81925e-05
			-21.8293	-2.02796e-05
			-21.7911	-2.34044e-05
			-21.7528	-2.70691e-05
			-21.7145	-3.08919e-05
			-21.6762	-3.46167e-05
			-21.6379	-3.79509e-05
			-21.5996	-4.05137e-05
			-21.5613	-4.20424e-05
			-21.523	-4.26607e-05
			-21.4847	-4.28829e-05
			-21.4464	-4.32805e-05
			-21.4081	-4.40972e-05
			-21.3698	-4.51562e-05
			-21.3315	-4.60898e-05
			-21.2932	-4.66239e-05
			-21.2549	-4.66759e-05
			-21.2166	-4.62787e-05
			-21.1783	-4.54895e-05
			-21.14	-4.43752e-05
			-21.1017	-4.30368e-05
			-21.0634	-4.16126e-05
			-21.0251	-4.02396e-05
			-20.9868	-3.89875e-05
			-20.9485	-3.77956e-05
			-20.9102	-3.64691e-05
			-20.8719	-3.4785e-05
			-20.8336	-3.26775e-05
			-20.7953	-3.03749e-05
			-20.757	-2.83455e-05
			-20.7187	-2.70327e-05
			-20.6804	-2.65407e-05
			-20.6421	-2.65161e-05
			-20.6038	-2.63534e-05
			-20.5655	-2.55862e-05
			-20.5272	-2.41519e-05
			-20.4889	-2.23254e-05
			-20.4506	-2.04263e-05
			-20.4123	-1.8594e-05
			-20.374	-1.68115e-05
			-20.3357	-1.50866e-05
			-20.2974	-1.35651e-05
			-20.2591	-1.24605e-05
			-20.2208	-1.18774e-05
			-20.1825	-1.16908e-05
			-20.1442	-1.15923e-05
			-20.1059	-1.12839e-05
			-20.0676	-1.06897e-05
			-20.0293	-1.00291e-05
			-19.991	-9.68627e-06
			-19.9527	-9.96552e-06
			-19.9144	-1.0902e-05
			-19.8761	-1.2239e-05
			-19.8378	-1.35447e-05
			-19.7995	-1.43592e-05
			-19.7612	-1.42864e-05
			-19.7229	-1.30352e-05
			-19.6846	-1.04682e-05
			-19.6463	-6.69988e-06
			-19.608	-2.19434e-06
			-19.5697	2.25587e-06
			-19.5314	5.75666e-06
			-19.4931	7.67921e-06
			-19.4548	7.95554e-06
			-19.4165	7.09624e-06
			-19.3782	5.89906e-06
			-19.3399	5.0233e-06
			-19.3016	4.68061e-06
			-19.2633	4.60173e-06
			-19.225	4.27136e-06
			-19.1867	3.28812e-06
			-19.1484	1.6532e-06
			-19.1101	-1.76178e-07
			-19.0718	-1.51507e-06
			-19.0335	-1.83788e-06
			-18.9952	-1.07744e-06
			-18.9569	3.67637e-07
			-18.9186	1.90479e-06
			-18.8803	3.06513e-06
			-18.842	3.61653e-06
			-18.8037	3.43524e-06
			-18.7654	2.33456e-06
			-18.7271	7.29652e-08
			-18.6888	-3.43132e-06
			-18.6505	-7.85592e-06
			-18.6122	-1.24036e-05
			-18.5739	-1.59809e-05
			-18.5356	-1.75638e-05
			-18.4973	-1.66175e-05
			-18.459	-1.33931e-05
			-18.4207	-8.91921e-06
			-18.3824	-4.62121e-06
			-18.3441	-1.74441e-06
			-18.3058	-9.2293e-07
			-18.2675	-2.11905e-06
			-18.2292	-4.84584e-06
			-18.1909	-8.41159e-06
			-18.1526	-1.20657e-05
			-18.1143	-1.51382e-05
			-18.076	-1.72269e-05
			-18.0377	-1.82823e-05
			-17.9994	-1.8437e-05
			-17.9611	-1.77163e-05
			-17.9228	-1.59602e-05
			-17.8845	-1.30666e-05
			-17.8462	-9.26162e-06
			-17.8079	-5.06133e-06
			-17.7696	-9.6873e-07
			-17.7313	2.73712e-06
			-17.693	5.92619e-06
			-17.6548	8.45037e-06
			-17.6165	1.01636e-05
			-17.5782	1.11067e-05
			-17.5399	1.15881e-05
			-17.5016	1.20291e-05
			-17.4633	1.27452e-05
			-17.425	1.38802e-05
			-17.3867	1.54703e-05
			-17.3484	1.74534e-05
			-17.3101	1.95809e-05
			-17.2718	2.13959e-05
			-17.2335	2.24041e-05
			-17.1952	2.23177e-05
			-17.1569	2.11508e-05
			-17.1186	1.91261e-05
			-17.0803	1.65523e-05
			-17.042	1.37936e-05
			-17.0037	1.12548e-05
			-16.9654	9.26025e-06
			-16.9271	7.87716e-06
			-16.8888	6.85973e-06
			-16.8505	5.79969e-06
			-16.8122	4.37371e-06
			-16.7739	2.51809e-06
			-16.7356	4.5092e-07
			-16.6973	-1.443e-06
			-16.659	-2.81406e-06
			-16.6207	-3.55112e-06
			-16.5824	-3.86108e-06
			-16.5441	-4.14528e-06
			-16.5058	-4.74588e-06
			-16.4675	-5.75587e-06
			-16.4292	-7.03756e-06
			-16.3909	-8.41253e-06
			-16.3526	-9.8436e-06
			-16.3143	-1.14516e-05
			-16.276	-1.33694e-05
			-16.2377	-1.55881e-05
			-16.1994	-1.79577e-05
			-16.1611	-2.0345e-05
			-16.1228	-2.2783e-05
			-16.0845	-2.54373e-05
			-16.0462	-2.83863e-05
			-16.0079	-3.13965e-05
			-15.9696	-3.39004e-05
			-15.9313	-3.5239e-05
			-15.893	-3.50316e-05
			-15.8547	-3.34155e-05
			-15.8164	-3.09602e-05
			-15.7781	-2.83055e-05
			-15.7398	-2.5817e-05
			-15.7015	-2.35383e-05
			-15.6632	-2.14179e-05
			-15.6249	-1.95097e-05
			-15.5866	-1.79288e-05
			-15.5483	-1.6674e-05
			-15.51	-1.55854e-05
			-15.4717	-1.44974e-05
			-15.4334	-1.33704e-05
			-15.3951	-1.222e-05
			-15.3568	-1.09419e-05
			-15.3185	-9.28723e-06
			-15.2802	-7.07405e-06
			-15.2419	-4.44127e-06
			-15.2036	-1.88195e-06
			-15.1653	1.1645e-08
			-15.127	9.03314e-07
			-15.0887	8.93747e-07
			-15.0504	3.94941e-07
			-15.0121	-1.859e-07
			-14.9738	-6.92721e-07
			-14.9355	-1.22564e-06
			-14.8972	-1.96755e-06
			-14.8589	-3.03317e-06
			-14.8206	-4.44619e-06
			-14.7823	-6.16185e-06
			-14.744	-8.02123e-06
			-14.7057	-9.68404e-06
			-14.6674	-1.07016e-05
			-14.6291	-1.0768e-05
			-14.5908	-9.95422e-06
			-14.5525	-8.69492e-06
			-14.5142	-7.53171e-06
			-14.4759	-6.85491e-06
			-14.4376	-6.83879e-06
			-14.3993	-7.51436e-06
			-14.361	-8.79658e-06
			-14.3227	-1.04278e-05
			-14.2844	-1.19942e-05
			-14.2461	-1.313e-05
			-14.2078	-1.37761e-05
			-14.1695	-1.42276e-05
			-14.1312	-1.48679e-05
			-14.0929	-1.5801e-05
			-14.0546	-1.67072e-05
			-14.0163	-1.70575e-05
			-13.978	-1.65042e-05
			-13.9397	-1.51285e-05
			-13.9014	-1.33766e-05
			-13.8631	-1.17822e-05
			-13.8248	-1.07069e-05
			-13.7865	-1.02352e-05
			-13.7482	-1.02049e-05
			-13.7099	-1.03033e-05
			-13.6716	-1.02216e-05
			-13.6333	-9.84961e-06
			-13.595	-9.39158e-06
			-13.5568	-9.25697e-06
			-13.5185	-9.75727e-06
			-13.4802	-1.08581e-05
			-13.4419	-1.22111e-05
			-13.4036	-1.34066e-05
			-13.3653	-1.41697e-05
			-13.327	-1.43284e-05
			-13.2887	-1.36825e-05
			-13.2504	-1.2022e-05
			-13.2121	-9.34902e-06
			-13.1738	-6.08538e-06
			-13.1355	-3.02627e-06
			-13.0972	-1.03395e-06
			-13.0589	-6.9922e-07
			-13.0206	-2.18841e-06
			-12.9823	-5.28822e-06
			-12.944	-9.49499e-06
			-12.9057	-1.4038e-05
			-12.8674	-1.7906e-05
			-12.8291	-2.00352e-05
			-12.7908	-1.96867e-05
			-12.7525	-1.68063e-05
			-12.7142	-1.20909e-05
			-12.6759	-6.68785e-06
			-12.6376	-1.73449e-06
			-12.5993	1.96893e-06
			-12.561	4.04151e-06
			-12.5227	4.45328e-06
			-12.4844	3.42607e-06
			-12.4461	1.32219e-06
			-12.4078	-1.48524e-06
			-12.3695	-4.68381e-06
			-12.3312	-7.94799e-06
			-12.2929	-1.0792e-05
			-12.2546	-1.25723e-05
			-12.2163	-1.27649e-05
			-12.178	-1.13396e-05
			-12.1397	-8.8781e-06
			-12.1014	-6.25831e-06
			-12.0631	-4.12203e-06
			-12.0248	-2.55007e-06
			-11.9865	-1.18877e-06
			-11.9482	3.3394e-07
			-11.9099	2.09676e-06
			-11.8716	3.91276e-06
			-11.8333	5.56811e-06
			-11.795	6.97174e-06
			-11.7567	8.10235e-06
			-11.7184	8.9145e-06
			-11.6801	9.36502e-06
			-11.6418	9.47735e-06
			-11.6035	9.26894e-06
			-11.5652	8.6026e-06
			-11.5269	7.23649e-06
			-11.4886	5.14242e-06
			-11.4503	2.74372e-06
			-11.412	6.97494e-07
			-11.3737	-6.43282e-07
			-11.3354	-1.52468e-06
			-11.2971	-2.52027e-06
			-11.2588	-4.00533e-06
			-11.2205	-5.92671e-06
			-11.1822	-8.00128e-06
			-11.1439	-9.99331e-06
			-11.1056	-1.17639e-05
			-11.0673	-1.31816e-05
			-11.029	-1.41366e-05
			-10.9907	-1.46638e-05
			-10.9524	-1.49691e-05
			-10.9141	-1.52874e-05
			-10.8758	-1.57391e-05
			-10.8375	-1.63373e-05
			-10.7992	-1.70816e-05
			-10.7609	-1.79947e-05
			-10.7226	-1.90989e-05
			-10.6843	-2.04078e-05
			-10.646	-2.18995e-05
			-10.6077	-2.33743e-05
			-10.5694	-2.42891e-05
			-10.5311	-2.38667e-05
			-10.4928	-2.15928e-05
			-10.4545	-1.77325e-05
			-10.4162	-1.33273e-05
			-10.3779	-9.59315e-06
			-10.3396	-7.23704e-06
			-10.3013	-6.25391e-06
			-10.263	-6.21075e-06
			-10.2247	-6.58599e-06
			-10.1864	-6.8769e-06
			-10.1481	-6.60498e-06
			-10.1098	-5.44258e-06
			-10.0715	-3.40283e-06
			-10.0332	-8.51437e-07
			-9.99494	1.71968e-06
			-9.95664	3.94945e-06
			-9.91834	5.69634e-06
			-9.88004	6.98707e-06
			-9.84174	7.97039e-06
			-9.80344	8.91046e-06
			-9.76514	1.01259e-05
			-9.72684	1.18256e-05
			-9.68854	1.39461e-05
			-9.65025	1.61505e-05
			-9.61195	1.80313e-05
			-9.57365	1.93764e-05
			-9.53535	2.02848e-05
			-9.49705	2.10325e-05
			-9.45875	2.1801e-05
			-9.42045	2.24975e-05
			-9.38215	2.28114e-05
			-9.34385	2.24313e-05
			-9.30555	2.12284e-05
			-9.26725	1.92854e-05
			-9.22896	1.68179e-05
			-9.19066	1.40795e-05
			-9.15236	1.12686e-05
			-9.11406	8.4114e-06
			-9.07576	5.29092e-06
			-9.03746	1.5631e-06
			-8.99916	-2.93474e-06
			-8.96086	-7.91011e-06
			-8.92256	-1.26477e-05
			-8.88426	-1.63651e-05
			-8.84596	-1.86042e-05
			-8.80767	-1.93733e-05
			-8.76937	-1.90199e-05
			-8.73107	-1.80128e-05
			-8.69277	-1.67785e-05
			-8.65447	-1.56186e-05
			-8.61617	-1.4698e-05
			-8.57787	-1.40935e-05
			-8.53957	-1.3829e-05
			-8.50127	-1.38175e-05
			-8.46297	-1.37722e-05
			-8.42467	-1.32723e-05
			-8.38638	-1.20478e-05
			-8.34808	-1.0249e-05
			-8.30978	-8.40455e-06
			-8.27148	-7.06498e-06
			-8.23318	-6.45612e-06
			-8.19488	-6.44192e-06
			-8.15658	-6.76643e-06
			-8.11828	-7.29859e-06
			-8.07998	-8.06058e-06
			-8.04168	-9.06013e-06
			-8.00339	-1.01315e-05
			-7.96509	-1.09818e-05
			-7.92679	-1.14502e-05
			-7.88849	-1.17496e-05
			-7.85019	-1.2412e-05
			-7.81189	-1.3912e-05
			-7.77359	-1.62793e-05
			-7.73529	-1.90563e-05
			-7.69699	-2.16217e-05
			-7.65869	-2.3556e-05
			-7.62039	-2.47581e-05
			-7.5821	-2.53276e-05
			-7.5438	-2.54309e-05
			-7.5055	-2.52615e-05
			-7.4672	-2.50182e-05
			-7.4289	-2.48213e-05
			-7.3906	-2.4621e-05
			-7.3523	-2.42109e-05
			-7.314	-2.33653e-05
			-7.2757	-2.19899e-05
			-7.2374	-2.01742e-05
			-7.1991	-1.81321e-05
			-7.16081	-1.61129e-05
			-7.12251	-1.43633e-05
			-7.08421	-1.31417e-05
			-7.04591	-1.26986e-05
			-7.00761	-1.31637e-05
			-6.96931	-1.44007e-05
			-6.93101	-1.59837e-05
			-6.89271	-1.73811e-05
			-6.85441	-1.82402e-05
			-6.81611	-1.85503e-05
			-6.77781	-1.8546e-05
			-6.73952	-1.84363e-05
			-6.70122	-1.82048e-05
			-6.66292	-1.7672e-05
			-6.62462	-1.6777e-05
			-6.58632	-1.58068e-05
			-6.54802	-1.52978e-05
			-6.50972	-1.56223e-05
			-6.47142	-1.66144e-05
			-6.43312	-1.76125e-05
			-6.39482	-1.79152e-05
			-6.35653	-1.72375e-05
			-6.31823	-1.57783e-05
			-6.27993	-1.39313e-05
			-6.24163	-1.19919e-05
			-6.20333	-1.01023e-05
			-6.16503	-8.3472e-06
			-6.12673	-6.81337e-06
			-6.08843	-5.58704e-06
			-6.05013	-4.77558e-06
			-6.01183	-4.53136e-06
			-5.97353	-4.96771e-06
			-5.93524	-5.99775e-06
			-5.89694	-7.31263e-06
			-5.85864	-8.62053e-06
			-5.82034	-9.94713e-06
			-5.78204	-1.16658e-05
			-5.74374	-1.41897e-05
			-5.70544	-1.76143e-05
			-5.66714	-2.16273e-05
			-5.62884	-2.57042e-05
			-5.59054	-2.93681e-05
			-5.55224	-3.23331e-05
			-5.51395	-3.45238e-05
			-5.47565	-3.6014e-05
			-5.43735	-3.68883e-05
			-5.39905	-3.70826e-05
			-5.36075	-3.63639e-05
			-5.32245	-3.45551e-05
			-5.28415	-3.18521e-05
			-5.24585	-2.8905e-05
			-5.20755	-2.65176e-05
			-5.16925	-2.51898e-05
			-5.13095	-2.48873e-05
			-5.09266	-2.51933e-05
			-5.05436	-2.56536e-05
			-5.01606	-2.60199e-05
			-4.97776	-2.62811e-05
			-4.93946	-2.65754e-05
			-4.90116	-2.70999e-05
			-4.86286	-2.80297e-05
			-4.82456	-2.94204e-05
			-4.78626	-3.11332e-05
			-4.74796	-3.28779e-05
			-4.70967	-3.4387e-05
			-4.67137	-3.55814e-05
			-4.63307	-3.65539e-05
			-4.59477	-3.73598e-05
			-4.55647	-3.78133e-05
			-4.51817	-3.75099e-05
			-4.47987	-3.60883e-05
			-4.44157	-3.35159e-05
			-4.40327	-3.01672e-05
			-4.36497	-2.66624e-05
			-4.32667	-2.36189e-05
			-4.28838	-2.14714e-05
			-4.25008	-2.03883e-05
			-4.21178	-2.02473e-05
			-4.17348	-2.06835e-05
			-4.13518	-2.12604e-05
			-4.09688	-2.17158e-05
			-4.05858	-2.20945e-05
			-4.02028	-2.2617e-05
			-3.98198	-2.33752e-05
			-3.94368	-2.41437e-05
			-3.90538	-2.45095e-05
			-3.86709	-2.42113e-05
			-3.82879	-2.33678e-05
			-3.79049	-2.23814e-05
			-3.75219	-2.16071e-05
			-3.71389	-2.10759e-05
			-3.67559	-2.04922e-05
			-3.63729	-1.94806e-05
			-3.59899	-1.7852e-05
			-3.56069	-1.56743e-05
			-3.52239	-1.31384e-05
			-3.48409	-1.04169e-05
			-3.4458	-7.68819e-06
			-3.4075	-5.26733e-06
			-3.3692	-3.6161e-06
			-3.3309	-3.14154e-06
			-3.2926	-3.97002e-06
			-3.2543	-5.9374e-06
			-3.216	-8.76809e-06
			-3.1777	-1.21864e-05
			-3.1394	-1.5835e-05
			-3.1011	-1.91861e-05
			-3.06281	-2.16675e-05
			-3.02451	-2.29248e-05
			-2.98621	-2.29298e-05
			-2.94791	-2.18404e-05
			-2.90961	-1.98284e-05
			-2.87131	-1.70826e-05
			-2.83301	-1.38894e-05
			-2.79471	-1.05762e-05
			-2.75641	-7.34311e-06
			-2.71811	-4.2322e-06
			-2.67981	-1.32268e-06
			-2.64152	1.08959e-06
			-2.60322	2.58717e-06
			-2.56492	2.92033e-06
			-2.52662	2.16832e-06
			-2.48832	6.14887e-07
			-2.45002	-1.48788e-06
			-2.41172	-4.01086e-06
			-2.37342	-6.85049e-06
			-2.33512	-9.80192e-06
			-2.29682	-1.25463e-05
			-2.25852	-1.47539e-05
			-2.22023	-1.6223e-05
			-2.18193	-1.69825e-05
			-2.14363	-1.73147e-05
			-2.10533	-1.76621e-05
			-2.06703	-1.84253e-05
			-2.02873	-1.9732e-05
			-1.99043	-2.13262e-05
			-1.95213	-2.26748e-05
			-1.91383	-2.32478e-05
			-1.87553	-2.27982e-05
			-1.83723	-2.14803e-05
			-1.79894	-1.97718e-05
			-1.76064	-1.82832e-05
			-1.72234	-1.75589e-05
			-1.68404	-1.79386e-05
			-1.64574	-1.95161e-05
			-1.60744	-2.21942e-05
			-1.56914	-2.57757e-05
			-1.53084	-3.00043e-05
			-1.49254	-3.45406e-05
			-1.45424	-3.89484e-05
			-1.41594	-4.27669e-05
			-1.37765	-4.56591e-05
			-1.33935	-4.75549e-05
			-1.30105	-4.87011e-05
			-1.26275	-4.95514e-05
			-1.22445	-5.0497e-05
			-1.18615	-5.15759e-05
			-1.14785	-5.23956e-05
			-1.10955	-5.23817e-05
			-1.07125	-5.11718e-05
			-1.03295	-4.88194e-05
			-0.99465	-4.56694e-05
			-0.95636	-4.20987e-05
			-0.91806	-3.83927e-05
			-0.87976	-3.48045e-05
			-0.84146	-3.16179e-05
			-0.80316	-2.90733e-05
			-0.76486	-2.72089e-05
			-0.72656	-2.5781e-05
			-0.68826	-2.43489e-05
			-0.64996	-2.24695e-05
			-0.61167	-1.98725e-05
			-0.57337	-1.65329e-05
			-0.53507	-1.26591e-05
			-0.49677	-8.65692e-06
			-0.45847	-5.07872e-06
			-0.42017	-2.50774e-06
			-0.38187	-1.36791e-06
			-0.34357	-1.75681e-06
			-0.30527	-3.41677e-06
			-0.26697	-5.84807e-06
			-0.22867	-8.47304e-06
			-0.19037	-1.07901e-05
			-0.15208	-1.252e-05
			-0.11378	-1.37126e-05
			-0.07548	-1.47159e-05
			-0.03718	-1.59679e-05
			0.00112	-1.77305e-05
			0.03942	-1.99434e-05
			0.07772	-2.22581e-05
			0.11602	-2.41834e-05
			0.15432	-2.52677e-05
			0.19262	-2.52765e-05
			0.23092	-2.42839e-05
			0.26921	-2.25734e-05
			0.30751	-2.03814e-05
			0.34581	-1.77072e-05
			0.38411	-1.43913e-05
			0.42241	-1.03794e-05
			0.46071	-5.89613e-06
			0.49901	-1.38394e-06
			0.53731	2.66183e-06
			0.57561	5.79131e-06
			0.61391	7.66457e-06
			0.65221	8.20848e-06
			0.6905	7.79454e-06
			0.7288	7.17862e-06
			0.7671	7.11144e-06
			0.8054	7.90846e-06
			0.8437	9.36802e-06
			0.882	1.10763e-05
			0.9203	1.27361e-05
			0.9586	1.41798e-05
			0.9969	1.51305e-05
			1.0352	1.50791e-05
			1.07349	1.35106e-05
			1.11179	1.03158e-05
			1.15009	5.98721e-06
			1.18839	1.38471e-06
			1.22669	-2.73918e-06
			1.26499	-6.02937e-06
			1.30329	-8.40846e-06
			1.34159	-9.74643e-06
			1.37989	-9.71382e-06
			1.41819	-7.96601e-06
			1.45649	-4.42583e-06
			1.49478	6.22456e-07
			1.53308	6.62822e-06
			1.57138	1.28663e-05
			1.60968	1.84869e-05
			1.64798	2.26844e-05
			1.68628	2.50167e-05
			1.72458	2.55943e-05
			1.76288	2.48793e-05
			1.80118	2.32541e-05
			1.83948	2.08043e-05
			1.87778	1.74972e-05
			1.91607	1.34636e-05
			1.95437	9.02611e-06
			1.99267	4.50673e-06
			2.03097	1.2862e-07
			2.06927	-3.87327e-06
			2.10757	-7.15811e-06
			2.14587	-9.40774e-06
			2.18417	-1.05502e-05
			2.22247	-1.07941e-05
			2.26077	-1.04238e-05
			2.29906	-9.60166e-06
			2.33736	-8.38533e-06
			2.37566	-6.88045e-06
			2.41396	-5.29354e-06
			2.45226	-3.80667e-06
			2.49056	-2.43974e-06
			2.52886	-1.09296e-06
			2.56716	2.50686e-07
			2.60546	1.37968e-06
			2.64376	1.93614e-06
			2.68206	1.65685e-06
			2.72035	5.32842e-07
			2.75865	-1.26094e-06
			2.79695	-3.55929e-06
			2.83525	-6.29003e-06
			2.87355	-9.36457e-06
			2.91185	-1.25381e-05
			2.95015	-1.54423e-05
			2.98845	-1.77886e-05
			3.02675	-1.95457e-05
			3.06505	-2.09464e-05
			3.10335	-2.23651e-05
			3.14164	-2.41897e-05
			3.17994	-2.6715e-05
			3.21824	-2.99988e-05
			3.25654	-3.37105e-05
			3.29484	-3.71383e-05
			3.33314	-3.94703e-05
			3.37144	-4.02188e-05
			3.40974	-3.94753e-05
			3.44804	-3.77965e-05
			3.48634	-3.58436e-05
			3.52464	-3.40878e-05
			3.56293	-3.27677e-05
			3.60123	-3.19951e-05
			3.63953	-3.17824e-05
			3.67783	-3.19414e-05
			3.71613	-3.20386e-05
			3.75443	-3.15867e-05
			3.79273	-3.03844e-05
			3.83103	-2.8699e-05
			3.86933	-2.70986e-05
			3.90763	-2.6069e-05
			3.94592	-2.57448e-05
			3.98422	-2.59313e-05
			4.02252	-2.63032e-05
			4.06082	-2.65692e-05
			4.09912	-2.65373e-05
			4.13742	-2.61537e-05
			4.17572	-2.5522e-05
			4.21402	-2.48088e-05
			4.25232	-2.40335e-05
			4.29062	-2.2949e-05
			4.32892	-2.12127e-05
			4.36721	-1.87319e-05
			4.40551	-1.58225e-05
			4.44381	-1.30003e-05
			4.48211	-1.06491e-05
			4.52041	-8.93448e-06
			4.55871	-7.99101e-06
			4.59701	-8.06341e-06
			4.63531	-9.3788e-06
			4.67361	-1.19085e-05
			4.71191	-1.53125e-05
			4.75021	-1.91078e-05
			4.7885	-2.28562e-05
			4.8268	-2.62297e-05
			4.8651	-2.90119e-05
			4.9034	-3.11059e-05
			4.9417	-3.25037e-05
			4.98	-3.31888e-05
			5.0183	-3.30816e-05
			5.0566	-3.21348e-05
			5.0949	-3.04869e-05
			5.1332	-2.84774e-05
			5.1715	-2.64831e-05
			5.20979	-2.47495e-05
			5.24809	-2.33609e-05
			5.28639	-2.23037e-05
			5.32469	-2.15071e-05
			5.36299	-2.08488e-05
			5.40129	-2.01886e-05
			5.43959	-1.94266e-05
			5.47789	-1.85235e-05
			5.51619	-1.74763e-05
			5.55449	-1.63196e-05
			5.59278	-1.51751e-05
			5.63108	-1.42663e-05
			5.66938	-1.38207e-05
			5.70768	-1.39023e-05
			5.74598	-1.4318e-05
			5.78428	-1.47073e-05
			5.82258	-1.47901e-05
			5.86088	-1.46192e-05
			5.89918	-1.4639e-05
			5.93748	-1.54542e-05
			5.97578	-1.7427e-05
			6.01407	-2.03763e-05
			6.05237	-2.35968e-05
			6.09067	-2.61791e-05
			6.12897	-2.74251e-05
			6.16727	-2.71421e-05
			6.20557	-2.57038e-05
			6.24387	-2.38527e-05
			6.28217	-2.23096e-05
			6.32047	-2.13809e-05
			6.35877	-2.08165e-05
			6.39707	-2.00342e-05
			6.43536	-1.8552e-05
			6.47366	-1.63243e-05
			6.51196	-1.37911e-05
			6.55026	-1.16639e-05
			6.58856	-1.05937e-05
			6.62686	-1.08701e-05
			6.66516	-1.22896e-05
			6.70346	-1.42869e-05
			6.74176	-1.62758e-05
			6.78006	-1.79698e-05
			6.81836	-1.94515e-05
			6.85665	-2.09846e-05
			6.89495	-2.27758e-05
			6.93325	-2.48779e-05
			6.97155	-2.72293e-05
			7.00985	-2.97029e-05
			7.04815	-3.20991e-05
			7.08645	-3.41419e-05
			7.12475	-3.55528e-05
			7.16305	-3.61825e-05
			7.20135	-3.60932e-05
			7.23964	-3.55162e-05
			7.27794	-3.47233e-05
			7.31624	-3.39388e-05
			7.35454	-3.33704e-05
			7.39284	-3.32924e-05
			7.43114	-3.40327e-05
			7.46944	-3.58197e-05
			7.50774	-3.86291e-05
			7.54604	-4.22079e-05
			7.58434	-4.62714e-05
			7.62264	-5.0671e-05
			7.66093	-5.53634e-05
			7.69923	-6.02326e-05
			7.73753	-6.49715e-05
			7.77583	-6.91458e-05
			7.81413	-7.23621e-05
			7.85243	-7.43827e-05
			7.89073	-7.51157e-05
			7.92903	-7.4534e-05
			7.96733	-7.26115e-05
			8.00563	-6.93266e-05
			8.04393	-6.47359e-05
			8.08222	-5.9074e-05
			8.12052	-5.27814e-05
			8.15882	-4.63789e-05
			8.19712	-4.0241e-05
			8.23542	-3.44617e-05
			8.27372	-2.89746e-05
			8.31202	-2.38491e-05
			8.35032	-1.94866e-05
			8.38862	-1.65067e-05
			8.42692	-1.53933e-05
			8.46522	-1.61763e-05
			8.50351	-1.8363e-05
			8.54181	-2.11154e-05
			8.58011	-2.35217e-05
			8.61841	-2.48287e-05
			8.65671	-2.45998e-05
			8.69501	-2.28078e-05
			8.73331	-1.98424e-05
			8.77161	-1.63899e-05
			8.80991	-1.31922e-05
			8.84821	-1.07868e-05
			8.8865	-9.36273e-06
			8.9248	-8.7934e-06
			8.9631	-8.7905e-06
			9.0014	-9.07414e-06
			9.0397	-9.4758e-06
			9.078	-9.93392e-06
			9.1163	-1.03854e-05
			9.1546	-1.06275e-05
			9.1929	-1.02833e-05
			9.2312	-8.94747e-06
			9.2695	-6.42033e-06
			9.30779	-2.83628e-06
			9.34609	1.40532e-06
			9.38439	5.80208e-06
			9.42269	9.83848e-06
			9.46099	1.29765e-05
			9.49929	1.46697e-05
			9.53759	1.45023e-05
			9.57589	1.24031e-05
			9.61419	8.76426e-06
			9.65249	4.33203e-06
			9.69079	-1.09605e-07
			9.72908	-4.07663e-06
			9.76738	-7.50509e-06
			9.80568	-1.05531e-05
			9.84398	-1.32479e-05
			9.88228	-1.53075e-05
			9.92058	-1.63354e-05
			9.95888	-1.62233e-05
			9.99718	-1.53608e-05
			10.0355	-1.44199e-05
			10.0738	-1.39155e-05
			10.1121	-1.39651e-05
			10.1504	-1.44274e-05
			10.1887	-1.51788e-05
			10.227	-1.61836e-05
			10.2653	-1.73236e-05
			10.3036	-1.8255e-05
			10.3419	-1.8507e-05
			10.3802	-1.77388e-05
			10.4185	-1.59247e-05
			10.4568	-1.33416e-05
			10.4951	-1.03963e-05
			10.5334	-7.40705e-06
			10.5717	-4.47404e-06
			10.61	-1.5542e-06
			10.6483	1.27878e-06
			10.6866	3.61279e-06
			10.7249	4.76262e-06
			10.7632	4.12517e-06
			10.8015	1.56237e-06
			10.8398	-2.45138e-06
			10.8781	-6.97635e-06
			10.9164	-1.09583e-05
			10.9547	-1.36558e-05
			10.993	-1.49668e-05
			11.0313	-1.54378e-05
			11.0696	-1.58934e-05
			11.1079	-1.69398e-05
			11.1462	-1.87216e-05
			11.1844	-2.10439e-05
			11.2227	-2.36095e-05
			11.261	-2.60918e-05
			11.2993	-2.80724e-05
			11.3376	-2.90906e-05
			11.3759	-2.89007e-05
			11.4142	-2.77385e-05
			11.4525	-2.63237e-05
			11.4908	-2.5552e-05
			11.5291	-2.60823e-05
			11.5674	-2.80647e-05
			11.6057	-3.11105e-05
			11.644	-3.44463e-05
			11.6823	-3.71551e-05
			11.7206	-3.84383e-05
			11.7589	-3.78621e-05
			11.7972	-3.5523e-05
			11.8355	-3.20324e-05
			11.8738	-2.8266e-05
			11.9121	-2.49704e-05
			11.9504	-2.24666e-05
			11.9887	-2.06632e-05
			12.027	-1.93491e-05
			12.0653	-1.84806e-05
			12.1036	-1.81933e-05
			12.1419	-1.85463e-05
			12.1802	-1.9265e-05
			12.2185	-1.97259e-05
			12.2568	-1.91929e-05
			12.2951	-1.71391e-05
			12.3334	-1.34996e-05
			12.3717	-8.76592e-06
			12.41	-3.86404e-06
			12.4483	1.91058e-07
			12.4866	2.72269e-06
			12.5249	3.64512e-06
			12.5632	3.37428e-06
			12.6015	2.48927e-06
			12.6398	1.41282e-06
			12.6781	2.98149e-07
			12.7164	-9.09743e-07
			12.7547	-2.37e-06
			12.793	-4.24097e-06
			12.8313	-6.52681e-06
			12.8696	-8.91508e-06
			12.9079	-1.07903e-05
			12.9462	-1.15324e-05
			12.9845	-1.09038e-05
			13.0228	-9.16114e-06
			13.0611	-6.79527e-06
			13.0994	-4.21032e-06
			13.1377	-1.68211e-06
			13.176	4.85781e-07
			13.2143	1.9692e-06
			13.2526	2.68991e-06
			13.2909	2.99993e-06
			13.3292	3.47729e-06
			13.3675	4.50787e-06
			13.4058	6.08699e-06
			13.4441	7.97338e-06
			13.4824	9.9168e-06
			13.5207	1.17025e-05
			13.559	1.30843e-05
			13.5973	1.38072e-05
			13.6356	1.37416e-05
			13.6739	1.29948e-05
			13.7122	1.19302e-05
			13.7505	1.10957e-05
			13.7888	1.1025e-05
			13.8271	1.19189e-05
			13.8654	1.34155e-05
			13.9037	1.47373e-05
			13.942	1.51971e-05
			13.9803	1.46373e-05
			14.0186	1.33963e-05
			14.0569	1.18862e-05
			14.0952	1.02122e-05
			14.1335	8.13975e-06
			14.1718	5.35325e-06
			14.2101	1.7572e-06
			14.2484	-2.34152e-06
			14.2867	-6.23808e-06
			14.325	-9.07283e-06
			14.3633	-1.02582e-05
			14.4016	-9.82912e-06
			14.4399	-8.42437e-06
			14.4782	-6.89065e-06
			14.5165	-5.8293e-06
			14.5548	-5.41424e-06
			14.5931	-5.5203e-06
			14.6314	-5.95746e-06
			14.6697	-6.61541e-06
			14.708	-7.46741e-06
			14.7463	-8.48396e-06
			14.7846	-9.5443e-06
			14.8229	-1.04409e-05
			14.8612	-1.1012e-05
			14.8995	-1.13008e-05
			14.9378	-1.15676e-05
			14.9761	-1.20969e-05
			15.0144	-1.29615e-05
			15.0527	-1.39791e-05
			15.091	-1.49284e-05
			15.1293	-1.58235e-05
			15.1676	-1.69632e-05
			15.2059	-1.86593e-05
			15.2442	-2.08633e-05
			15.2824	-2.30476e-05
			15.3207	-2.44853e-05
			15.359	-2.46983e-05
			15.3973	-2.37e-05
			15.4356	-2.18916e-05
			15.4739	-1.98084e-05
			15.5122	-1.79458e-05
			15.5505	-1.66682e-05
			15.5888	-1.60859e-05
			15.6271	-1.59415e-05
			15.6654	-1.56935e-05
			15.7037	-1.4844e-05
			15.742	-1.32682e-05
			15.7803	-1.12632e-05
			15.8186	-9.30507e-06
			15.8569	-7.75639e-06
			15.8952	-6.75088e-06
			15.9335	-6.26069e-06
			15.9718	-6.20497e-06
			16.0101	-6.48254e-06
			16.0484	-6.93359e-06
			16.0867	-7.32044e-06
			16.125	-7.39367e-06
			16.1633	-7.00499e-06
			16.2016	-6.1585e-06
			16.2399	-4.95201e-06
			16.2782	-3.48351e-06
			16.3165	-1.81799e-06
			16.3548	-2.71624e-09
			16.3931	1.94994e-06
			16.4314	4.10681e-06
			16.4697	6.57543e-06
			16.508	9.33711e-06
			16.5463	1.20871e-05
			16.5846	1.42708e-05
			16.6229	1.53364e-05
			16.6612	1.50154e-05
			16.6995	1.34156e-05
			16.7378	1.08692e-05
			16.7761	7.67179e-06
			16.8144	3.9222e-06
			16.8527	-4.10778e-07
			16.891	-5.25373e-06
			16.9293	-1.02503e-05
			16.9676	-1.48411e-05
			17.0059	-1.85763e-05
			17.0442	-2.13984e-05
			17.0825	-2.36359e-05
			17.1208	-2.57139e-05
			17.1591	-2.78477e-05
			17.1974	-2.99657e-05
			17.2357	-3.18468e-05
			17.274	-3.32573e-05
			17.3123	-3.39437e-05
			17.3506	-3.35675e-05
			17.3889	-3.17631e-05
			17.4272	-2.8351e-05
			17.4655	-2.3542e-05
			17.5038	-1.7954e-05
			17.5421	-1.24238e-05
			17.5804	-7.74586e-06
			17.6187	-4.48122e-06
			17.657	-2.89011e-06
			17.6953	-2.9485e-06
			17.7336	-4.37586e-06
			17.7719	-6.65425e-06
			17.8102	-9.1063e-06
			17.8485	-1.11004e-05
			17.8868	-1.23069e-05
			17.9251	-1.27929e-05
			17.9634	-1.28317e-05
			18.0017	-1.25911e-05
			18.04	-1.20112e-05
			18.0783	-1.09908e-05
			18.1166	-9.66207e-06
			18.1549	-8.44598e-06
			18.1932	-7.83413e-06
			18.2315	-8.12486e-06
			18.2698	-9.35493e-06
			18.3081	-1.14303e-05
			18.3464	-1.42502e-05
			18.3847	-1.76531e-05
			18.423	-2.12448e-05
			18.4613	-2.43432e-05
			18.4996	-2.61856e-05
			18.5379	-2.62667e-05
			18.5762	-2.45274e-05
			18.6145	-2.12691e-05
			18.6528	-1.69471e-05
			18.6911	-1.20502e-05
			18.7294	-7.09177e-06
			18.7677	-2.59289e-06
			18.806	9.88755e-07
			18.8443	3.31341e-06
			18.8826	4.16473e-06
			18.9209	3.47777e-06
			18.9592	1.42381e-06
			18.9975	-1.55052e-06
			19.0358	-4.84228e-06
			19.0741	-7.91807e-06
			19.1124	-1.04772e-05
			19.1507	-1.24678e-05
			19.189	-1.40271e-05
			19.2273	-1.54329e-05
			19.2656	-1.7037e-05
			19.3039	-1.9104e-05
			19.3422	-2.16005e-05
			19.3805	-2.4117e-05
			19.4187	-2.60587e-05
			19.457	-2.6987e-05
			19.4953	-2.68205e-05
			19.5336	-2.57316e-05
			19.5719	-2.39102e-05
			19.6102	-2.14986e-05
			19.6485	-1.87536e-05
			19.6868	-1.61539e-05
			19.7251	-1.42077e-05
			19.7634	-1.30951e-05
			19.8017	-1.25183e-05
			19.84	-1.1915e-05
			19.8783	-1.08012e-05
			19.9166	-8.9381e-06
			19.9549	-6.28781e-06
			19.9932	-2.92554e-06
			20.0315	9.97815e-07
			20.0698	5.29709e-06
			20.1081	9.82405e-06
			20.1464	1.44855e-05
			20.1847	1.91654e-05
			20.223	2.36585e-05
			20.2613	2.77313e-05
			20.2996	3.12513e-05
			20.3379	3.42046e-05
			20.3762	3.65631e-05
			20.4145	3.81839e-05
			20.4528	3.89246e-05
			20.4911	3.8908e-05
			20.5294	3.86673e-05
			20.5677	3.8982e-05
			20.606	4.04914e-05
			20.6443	4.33591e-05
			20.6826	4.72046e-05
			20.7209	5.13264e-05
			20.7592	5.50737e-05
			20.7975	5.81547e-05
			20.8358	6.06993e-05
			20.8741	6.30407e-05
			20.9124	6.53866e-05
			20.9507	6.76594e-05
			20.989	6.96341e-05
			21.0273	7.12007e-05
			21.0656	7.24476e-05
			21.1039	7.34785e-05
			21.1422	7.4201e-05
			21.1805	7.43659e-05
			21.2188	7.38265e-05
			21.2571	7.27023e-05
			21.2954	7.12313e-05
			21.3337	6.96623e-05
			21.372	6.78954e-05
			21.4103	6.54506e-05
			21.4486	6.1973e-05
			21.4869	5.73817e-05
			21.5252	5.17898e-05
			21.5635	4.53255e-05
			21.6018	3.80303e-05
			21.6401	2.99038e-05
			21.6784	2.10315e-05
			21.7167	1.16689e-05
			21.755	2.20015e-06
			21.7933	-6.9874e-06
			21.8316	-1.5584e-05
			21.8699	-2.33387e-05
			21.9082	-3.00286e-05
			21.9465	-3.55169e-05
			21.9848	-3.98369e-05
			22.0231	-4.3142e-05
			22.0614	-4.55098e-05
			22.0997	-4.68223e-05
			22.138	-4.69046e-05
			22.1763	-4.58018e-05
			22.2146	-4.38747e-05
			22.2529	-4.15862e-05
			22.2912	-3.92031e-05
			22.3295	-3.67229e-05
			22.3678	-3.40703e-05
			22.4061	-3.13234e-05
			22.4444	-2.87449e-05
			22.4827	-2.66252e-05
			22.521	-2.51043e-05
			22.5593	-2.41003e-05
			22.5976	-2.33575e-05
			22.6359	-2.2573e-05
			22.6742	-2.15488e-05
			22.7125	-2.02936e-05
			22.7508	-1.89906e-05
			22.7891	-1.78398e-05
			22.8274	-1.68962e-05
			22.8657	-1.60431e-05
			22.904	-1.51055e-05
			22.9423	-1.39927e-05
			22.9806	-1.25714e-05
			23.0189	-1.08244e-05
			23.0572	-8.98104e-06
			23.0955	-7.24912e-06
			23.1338	-5.76546e-06
			23.1721	-4.61634e-06
			23.2104	-3.89256e-06
			23.2487	-3.67623e-06
			23.287	-3.93346e-06
			23.3253	-4.45686e-06
			23.3636	-5.00961e-06
			23.4019	-5.5857e-06
			23.4402	-6.50638e-06
			23.4785	-8.21113e-06
			23.5167	-1.09272e-05
			23.555	-1.45069e-05
			23.5933	-1.85059e-05
			23.6316	-2.23582e-05
			23.6699	-2.55229e-05
			23.7082	-2.76065e-05
			23.7465	-2.84544e-05
			23.7848	-2.81464e-05
			23.8231	-2.68877e-05
			23.8614	-2.49067e-05
			23.8997	-2.24408e-05
			23.938	-1.97361e-05
			23.9763	-1.69624e-05
			24.0146	-1.41116e-05
			24.0529	-1.1042e-05
			24.0912	-7.67192e-06
			24.1295	-4.1164e-06
			24.1678	-6.0634e-07
			24.2061	2.71369e-06
			24.2444	5.87733e-06
			24.2827	8.99017e-06
			24.321	1.20683e-05
			24.3593	1.50099e-05
			24.3976	1.77209e-05
			24.4359	2.0243e-05
			24.4742	2.27419e-05
			24.5125	2.53828e-05
			24.5508	2.82439e-05
			24.5891	3.13359e-05
			24.6274	3.46116e-05
			24.6657	3.78437e-05
			24.704	4.04791e-05
			24.7423	4.1737e-05
			24.7806	4.1006e-05
			24.8189	3.82174e-05
			24.8572	3.38332e-05
			24.8955	2.84989e-05
			24.9338	2.2766e-05
			24.9721	1.71171e-05
			25.0104	1.20894e-05
			25.0487	8.18638e-06
			25.087	5.60931e-06
			25.1253	4.12797e-06
			25.1636	3.25131e-06
			25.2019	2.51446e-06
			25.2402	1.63009e-06
			25.2785	4.81742e-07
			25.3168	-9.03601e-07
			25.3551	-2.35371e-06
			25.3934	-3.59457e-06
			25.4317	-4.37438e-06
			25.47	-4.59444e-06
			25.5083	-4.37162e-06
			25.5466	-4.03222e-06
			25.5849	-4.04676e-06
			25.6232	-4.87849e-06
			25.6615	-6.76333e-06
			25.6998	-9.55268e-06
			25.7381	-1.27571e-05
			25.7764	-1.57684e-05
			25.8147	-1.80926e-05
			25.853	-1.94654e-05
			25.8913	-1.98711e-05
			25.9296	-1.95271e-05
			25.9679	-1.88215e-05
			26.0062	-1.81565e-05
			26.0445	-1.77491e-05
			26.0828	-1.7526e-05
			26.1211	-1.71828e-05
			26.1594	-1.63341e-05
			26.1977	-1.46444e-05
			26.236	-1.19216e-05
			26.2743	-8.21583e-06
			26.3126	-3.89958e-06
			26.3509	3.78295e-07
			26.3892	3.92055e-06
			26.4275	6.29062e-06
			26.4658	7.50742e-06
			26.5041	7.99882e-06
			26.5424	8.34818e-06
			26.5807	8.9881e-06
			26.619	1.00061e-05
			26.6573	1.11512e-05
			26.6956	1.20221e-05
			26.7339	1.23346e-05
			26.7722	1.2133e-05
			26.8105	1.18412e-05
			26.8488	1.21121e-05
			26.8871	1.34999e-05
			26.9254	1.61225e-05
			26.9637	1.94827e-05
			27.002	2.25932e-05
			27.0403	2.44355e-05
			27.0786	2.44855e-05
			27.1169	2.29499e-05
			27.1552	2.0544e-05
			27.1935	1.79977e-05
			27.2318	1.56749e-05
			27.2701	1.35376e-05
			27.3084	1.13693e-05
			27.3467	9.01678e-06
			27.385	6.50875e-06
			27.4233	4.06309e-06
			27.4616	2.00456e-06
			27.4999	5.84602e-07
			27.5382	-2.20309e-07
			27.5765	-7.34729e-07
			27.6148	-1.32544e-06
			27.653	-2.04487e-06
			27.6913	-2.52672e-06
			27.7296	-2.25859e-06
			27.7679	-9.65388e-07
			27.8062	1.25844e-06
			27.8445	4.11776e-06
			27.8828	7.31003e-06
			27.9211	1.05186e-05
			27.9594	1.33078e-05
			27.9977	1.51784e-05
			28.036	1.58264e-05
			28.0743	1.53556e-05
			28.1126	1.41981e-05
			28.1509	1.27959e-05
			28.1892	1.13361e-05
			28.2275	9.75201e-06
			28.2658	7.92812e-06
			28.3041	5.89019e-06
			28.3424	3.84372e-06
			28.3807	2.10329e-06
			28.419	1.01884e-06
			28.4573	9.25144e-07
			28.4956	2.05919e-06
			28.5339	4.42964e-06
			28.5722	7.73016e-06
			28.6105	1.14072e-05
			28.6488	1.48689e-05
			28.6871	1.76944e-05
			28.7254	1.9731e-05
			28.7637	2.10949e-05
			28.802	2.214e-05
			28.8403	2.33736e-05
			28.8786	2.52623e-05
			28.9169	2.799e-05
			28.9552	3.13542e-05
			28.9935	3.4899e-05
			29.0318	3.81525e-05
			29.0701	4.07736e-05
			29.1084	4.25763e-05
			29.1467	4.35509e-05
			29.185	4.39214e-05
			29.2233	4.41178e-05
			29.2616	4.45817e-05
			29.2999	4.55262e-05
			29.3382	4.68592e-05
			29.3765	4.83222e-05
			29.4148	4.97003e-05
			29.4531	5.09374e-05
			29.4914	5.21091e-05
			29.5297	5.33048e-05
			29.568	5.44995e-05
			29.6063	5.55026e-05
			29.6446	5.60434e-05
			29.6829	5.59448e-05
			29.7212	5.52276e-05
			29.7595	5.40325e-05
			29.7978	5.24387e-05
			29.8361	5.03901e-05
			29.8744	4.78285e-05
			29.9127	4.48933e-05
			29.951	4.19631e-05
			29.9893	3.94749e-05
			30.0276	3.76886e-05
			30.0659	3.66096e-05
			30.1042	3.61018e-05
			30.1425	3.60355e-05
			30.1808	3.63106e-05
			30.2191	3.67742e-05
			30.2574	3.71842e-05
			30.2957	3.73128e-05
			30.334	3.70937e-05
			30.3723	3.66405e-05
			30.4106	3.60926e-05
			30.4489	3.54342e-05
			30.4872	3.44565e-05
			30.5255	3.28913e-05
			30.5638	3.05992e-05
			30.6021	2.76878e-05
			30.6404	2.44996e-05
			30.6787	2.14769e-05
			30.717	1.89743e-05
			30.7553	1.71504e-05
			30.7936	1.60247e-05
			30.8319	1.56077e-05
			30.8702	1.58975e-05
			30.9085	1.66853e-05
			30.9468	1.74021e-05
			30.9851	1.72994e-05
			31.0234	1.59182e-05
			31.0617	1.34419e-05
			31.1	1.05674e-05
			31.1383	7.98017e-06
			31.1766	5.88658e-06
			31.2149	3.982e-06
			31.2532	1.81949e-06
			31.2915	-7.80642e-07
			31.3298	-3.6023e-06
			31.3681	-6.21588e-06
			31.4064	-8.26049e-06
			31.4447	-9.6096e-06
			31.483	-1.0359e-05
			31.5213	-1.0706e-05
			31.5596	-1.08164e-05
			31.5979	-1.0764e-05
			31.6362	-1.05873e-05
			31.6745	-1.04487e-05
			31.7128	-1.07166e-05
			31.7511	-1.18111e-05
			31.7893	-1.39153e-05
			31.8276	-1.6819e-05
			31.8659	-2.00416e-05
			31.9042	-2.3068e-05
			31.9425	-2.54425e-05
			31.9808	-2.67347e-05
			32.0191	-2.6616e-05
			32.0574	-2.50992e-05
			32.0957	-2.266e-05
			32.134	-1.99889e-05
			32.1723	-1.7549e-05
			32.2106	-1.53755e-05
			32.2489	-1.3277e-05
			32.2872	-1.1143e-05
			32.3255	-9.01682e-06
			32.3638	-6.96846e-06
			32.4021	-5.05832e-06
			32.4404	-3.46782e-06
			32.4787	-2.54476e-06
			32.517	-2.56345e-06
			32.5553	-3.39172e-06
			32.5936	-4.44466e-06
			32.6319	-5.00982e-06
			32.6702	-4.62489e-06
			32.7085	-3.18435e-06
			32.7468	-8.06257e-07
			32.7851	2.2878e-06
			32.8234	5.77719e-06
			32.8617	9.25367e-06
			32.9	1.23256e-05
			32.9383	1.47184e-05
			32.9766	1.62729e-05
			33.0149	1.6915e-05
			33.0532	1.67179e-05
			33.0915	1.59979e-05
			33.1298	1.5267e-05
			33.1681	1.50108e-05
			33.2064	1.54723e-05
			33.2447	1.66052e-05
			33.283	1.81574e-05
			33.3213	1.97548e-05
			33.3596	2.09721e-05
			33.3979	2.14696e-05
			33.4362	2.11807e-05
			33.4745	2.03841e-05
			33.5128	1.95515e-05
			33.5511	1.90797e-05
			33.5894	1.91397e-05
			33.6277	1.97254e-05
			33.666	2.07639e-05
			33.7043	2.21385e-05
			33.7426	2.36682e-05
			33.7809	2.51795e-05
			33.8192	2.66301e-05
			33.8575	2.80689e-05
			33.8958	2.93767e-05
			33.9341	3.00933e-05
			33.9724	2.96644e-05
			34.0107	2.7965e-05
			34.049	2.55334e-05
			34.0873	2.31911e-05
			34.1256	2.14053e-05
			34.1639	2.00584e-05
			34.2022	1.88197e-05
			34.2405	1.76595e-05
			34.2788	1.69626e-05
			34.3171	1.72083e-05
			34.3554	1.86085e-05
			34.3937	2.10104e-05
			34.432	2.40178e-05
			34.4703	2.71315e-05
			34.5086	2.9833e-05
			34.5469	3.16661e-05
			34.5852	3.23332e-05
			34.6235	3.17414e-05
			34.6618	2.99635e-05
			34.7001	2.71774e-05
			34.7384	2.36602e-05
			34.7767	1.98054e-05
			34.815	1.60654e-05
			34.8533	1.28037e-05
			34.8916	1.01791e-05
			34.9299	8.17244e-06
			34.9682	6.70272e-06
			35.0065	5.68239e-06
			35.0448	4.96591e-06
			35.0831	4.31741e-06
			35.1214	3.51432e-06
			35.1597	2.52319e-06
			35.198	1.57187e-06
			35.2363	1.03639e-06
			35.2746	1.22914e-06
			35.3129	2.22841e-06
			35.3512	3.82637e-06
			35.3895	5.6053e-06
			35.4278	7.11199e-06
			35.4661	8.0494e-06
			35.5044	8.36843e-06
			35.5427	8.20303e-06
			35.581	7.72151e-06
			35.6193	7.03022e-06
			35.6576	6.18842e-06
			35.6959	5.27228e-06
			35.7342	4.39438e-06
			35.7725	3.65658e-06
			35.8108	3.08854e-06
			35.8491	2.62522e-06
			35.8873	2.12675e-06
			35.9256	1.41735e-06
			35.9639	3.4546e-07
			36.0022	-1.1069e-06
			36.0405	-2.68449e-06
			36.0788	-3.8029e-06
			36.1171	-3.70615e-06
			36.1554	-1.82088e-06
			36.1937	1.90805e-06
			36.232	6.9534e-06
			36.2703	1.24718e-05
			36.3086	1.7705e-05
			36.3469	2.2235e-05
			36.3852	2.59606e-05
			36.4235	2.88928e-05
			36.4618	3.09946e-05
			36.5001	3.22033e-05
			36.5384	3.25625e-05
			36.5767	3.22683e-05
			36.615	3.15391e-05
			36.6533	3.04408e-05
			36.6916	2.88707e-05
			36.7299	2.6732e-05
			36.7682	2.41243e-05
			36.8065	2.13815e-05
			36.8448	1.8959e-05
			36.8831	1.72795e-05
			36.9214	1.66059e-05
			36.9597	1.69563e-05
			36.998	1.81035e-05
			37.0363	1.96927e-05
			37.0746	2.14216e-05
			37.1129	2.31483e-05
			37.1512	2.48577e-05
			37.1895	2.65427e-05
			37.2278	2.81079e-05
			37.2661	2.93579e-05
			37.3044	3.00831e-05
			37.3427	3.02047e-05
			37.381	2.98657e-05
			37.4193	2.93438e-05
			37.4576	2.88024e-05
			37.4959	2.80933e-05
			37.5342	2.6815e-05
			37.5725	2.45912e-05
			37.6108	2.13267e-05
			37.6491	1.72631e-05
			37.6874	1.28697e-05
			37.7257	8.70153e-06
			37.764	5.28224e-06
			37.8023	2.99e-06
			37.8406	1.95441e-06
			37.8789	2.01978e-06
			37.9172	2.80551e-06
			37.9555	3.83689e-06
			37.9938	4.70228e-06
			38.0321	5.19597e-06
			38.0704	5.3879e-06
			38.1087	5.55973e-06
			38.147	6.02883e-06
			38.1853	6.99277e-06
			38.2236	8.52424e-06
			38.2619	1.06921e-05
			38.3002	1.3634e-05
			38.3385	1.74462e-05
			38.3768	2.19631e-05
			38.4151	2.66493e-05
			38.4534	3.07433e-05
			38.4917	3.35678e-05
			38.53	3.47874e-05
			38.5683	3.44646e-05
			38.6066	3.29268e-05
			38.6449	3.05523e-05
			38.6832	2.75979e-05
			38.7215	2.41672e-05
			38.7598	2.03511e-05
			38.7981	1.64264e-05
			38.8364	1.28962e-05
			38.8747	1.02538e-05
			38.913	8.62932e-06
			38.9513	7.64016e-06
			38.9896	6.61162e-06
			39.0279	4.9978e-06
			39.0662	2.67301e-06
			39.1045	-7.29294e-08
			39.1428	-2.72566e-06
			39.1811	-4.7211e-06
			39.2194	-5.53631e-06
			39.2577	-4.7752e-06
			39.296	-2.30516e-06
			39.3343	1.63102e-06
			39.3726	6.44435e-06
			39.4109	1.13671e-05
			39.4492	1.56294e-05
			39.4875	1.85493e-05
			39.5258	1.95863e-05
			39.5641	1.84489e-05
			39.6024	1.52225e-05
			39.6407	1.03672e-05
			39.679	4.52152e-06
			39.7173	-1.75038e-06
			39.7556	-8.0581e-06
			39.7939	-1.40759e-05
			39.8322	-1.93661e-05
			39.8705	-2.33172e-05
			39.9088	-2.52673e-05
			39.9471	-2.47515e-05
			39.9854	-2.17456e-05
			40.0236	-1.67777e-05
			40.0619	-1.08319e-05
			40.1002	-5.07512e-06
			40.1385	-5.33257e-07
			40.1768	2.14831e-06
			40.2151	2.80702e-06
			40.2534	1.74297e-06
			40.2917	-4.0069e-07
			40.33	-2.84706e-06
			40.3683	-4.94795e-06
			40.4066	-6.38738e-06
			40.4449	-7.19209e-06
			40.4832	-7.52575e-06
			40.5215	-7.4261e-06
			40.5598	-6.71706e-06
			40.5981	-5.17727e-06
			40.6364	-2.79585e-06
			40.6747	1.38518e-07
			40.713	3.18999e-06
			40.7513	6.00757e-06
			40.7896	8.43945e-06
			40.8279	1.04908e-05
			40.8662	1.22119e-05
			40.9045	1.35857e-05
			40.9428	1.44403e-05
			40.9811	1.44446e-05
			41.0194	1.32566e-05
			41.0577	1.07687e-05
			41.096	7.24741e-06
			41.1343	3.21999e-06
			41.1726	-8.02579e-07
			41.2109	-4.51511e-06
			41.2492	-7.77943e-06
			41.2875	-1.04593e-05
			41.3258	-1.23395e-05
			41.3641	-1.32265e-05
			41.4024	-1.31452e-05
			41.4407	-1.24542e-05
			41.479	-1.17508e-05
			41.5173	-1.15667e-05
			41.5556	-1.20243e-05
			41.5939	-1.27179e-05
			41.6322	-1.29827e-05
			41.6705	-1.24067e-05
			41.7088	-1.11896e-05
			41.7471	-1.00387e-05
			41.7854	-9.69931e-06
			41.8237	-1.05311e-05
			41.862	-1.24336e-05
			41.9003	-1.50386e-05
			41.9386	-1.7893e-05
			41.9769	-2.05262e-05
			42.0152	-2.25304e-05
			42.0535	-2.37301e-05
			42.0918	-2.4299e-05
			42.1301	-2.46433e-05
			42.1684	-2.51e-05
			42.2067	-2.57007e-05
			42.245	-2.618e-05
			42.2833	-2.61887e-05
			42.3216	-2.55366e-05
			42.3599	-2.43193e-05
			42.3982	-2.2871e-05
			42.4365	-2.15817e-05
			42.4748	-2.07001e-05
			42.5131	-2.02496e-05
			42.5514	-2.0081e-05
			42.5897	-1.99802e-05
			42.628	-1.97604e-05
			42.6663	-1.93318e-05
			42.7046	-1.87283e-05
			42.7429	-1.80251e-05
			42.7812	-1.7167e-05
			42.8195	-1.58984e-05
			42.8578	-1.39521e-05
			42.8961	-1.13645e-05
			42.9344	-8.57299e-06
			42.9727	-6.14787e-06
			43.011	-4.41832e-06
			43.0493	-3.36025e-06
			43.0876	-2.80077e-06
			43.1259	-2.65237e-06
			43.1642	-2.9153e-06
			43.2025	-3.49405e-06
			43.2408	-4.08429e-06
			43.2791	-4.30557e-06
			43.3174	-4.00493e-06
			43.3557	-3.47075e-06
			43.394	-3.32452e-06
			43.4323	-4.10614e-06
			43.4706	-5.85784e-06
			43.5089	-8.05651e-06
			43.5472	-9.9446e-06
			43.5855	-1.09535e-05
			43.6238	-1.08902e-05
			43.6621	-9.86515e-06
			43.7004	-8.17396e-06
			43.7387	-6.24623e-06
			43.777	-4.56932e-06
			43.8153	-3.51693e-06
			43.8536	-3.18883e-06
			43.8919	-3.42417e-06
			43.9302	-3.91992e-06
			43.9685	-4.29159e-06
			44.0068	-4.1038e-06
			44.0451	-2.99007e-06
			44.0834	-8.47331e-07
			44.1216	2.11273e-06
			44.1599	5.56718e-06
			44.1982	9.3175e-06
			44.2365	1.32566e-05
			44.2748	1.71248e-05
			44.3131	2.04426e-05
			44.3514	2.28168e-05
			44.3897	2.42915e-05
			44.428	2.527e-05
			44.4663	2.60256e-05
			44.5046	2.63551e-05
			44.5429	2.58122e-05
			44.5812	2.42699e-05
			44.6195	2.21461e-05
			44.6578	2.00136e-05
			44.6961	1.80405e-05
			44.7344	1.58923e-05
			44.7727	1.31762e-05
			44.811	9.90262e-06
			44.8493	6.47678e-06
			44.8876	3.29514e-06
			44.9259	4.14436e-07
			44.9642	-2.38483e-06
			45.0025	-5.24738e-06
			45.0408	-7.95475e-06
			45.0791	-9.96119e-06
			45.1174	-1.075e-05
			45.1557	-1.02626e-05
			45.194	-9.07375e-06
			45.2323	-8.15073e-06
			45.2706	-8.3595e-06
			45.3089	-1.00874e-05
			45.3472	-1.32269e-05
			45.3855	-1.7436e-05
			45.4238	-2.23927e-05
			45.4621	-2.78424e-05
			45.5004	-3.34643e-05
			45.5387	-3.87434e-05
			45.577	-4.30319e-05
			45.6153	-4.58413e-05
			45.6536	-4.71746e-05
			45.6919	-4.75835e-05
			45.7302	-4.78069e-05
			45.7685	-4.82278e-05
			45.8068	-4.86012e-05
			45.8451	-4.82729e-05
			45.8834	-4.66608e-05
			45.9217	-4.35958e-05
			45.96	-3.93412e-05
			45.9983	-3.44196e-05
			46.0366	-2.94256e-05
			46.0749	-2.4867e-05
			46.1132	-2.1019e-05
			46.1515	-1.78479e-05
			46.1898	-1.50909e-05
			46.2281	-1.24678e-05
			46.2664	-9.87291e-06
			46.3047	-7.415e-06
			46.343	-5.29632e-06
			46.3813	-3.62426e-06
			46.4196	-2.2709e-06
			46.4579	-8.79719e-07
			46.4962	9.40857e-07
			46.5345	3.33211e-06
			46.5728	6.03131e-06
			46.6111	8.51903e-06
			46.6494	1.0374e-05
			46.6877	1.15272e-05
			46.726	1.22056e-05
			46.7643	1.26787e-05
			46.8026	1.30858e-05
			46.8409	1.346e-05
			46.8792	1.38146e-05
			46.9175	1.41542e-05
			46.9558	1.44531e-05
			46.9941	1.47046e-05
			47.0324	1.50015e-05
			47.0707	1.55128e-05
			47.109	1.6351e-05
			47.1473	1.74724e-05
			47.1856	1.8693e-05
			47.2239	1.97334e-05
			47.2622	2.02127e-05
			47.3005	1.96803e-05
			47.3388	1.78138e-05
			47.3771	1.4687e-05
			47.4154	1.08391e-05
			47.4537	7.02174e-06
			47.492	3.82516e-06
			47.5303	1.48282e-06
			47.5686	-6.26795e-08
			47.6069	-9.9126e-07
			47.6452	-1.49044e-06
			47.6835	-1.70681e-06
			47.7218	-1.72628e-06
			47.7601	-1.60113e-06
			47.7984	-1.43466e-06
			47.8367	-1.43174e-06
			47.875	-1.80189e-06
			47.9133	-2.55669e-06
			47.9516	-3.40681e-06
			47.9899	-3.90837e-06
			48.0282	-3.76802e-06
			48.0665	-3.05863e-06
			48.1048	-2.1892e-06
			48.1431	-1.69201e-06
			48.1814	-2.00253e-06
			48.2197	-3.34384e-06
			48.2579	-5.71039e-06
			48.2962	-8.89885e-06
			48.3345	-1.25589e-05
			48.3728	-1.62679e-05
			48.4111	-1.96322e-05
			48.4494	-2.23935e-05
			48.4877	-2.44858e-05
			48.526	-2.59928e-05
			48.5643	-2.7015e-05
			48.6026	-2.75337e-05
			48.6409	-2.73728e-05
			48.6792	-2.62867e-05
			48.7175	-2.41137e-05
			48.7558	-2.09087e-05
			48.7941	-1.6999e-05
			48.8324	-1.29205e-05
			48.8707	-9.2291e-06
			48.909	-6.26909e-06
			48.9473	-4.0684e-06
			48.9856	-2.46106e-06
			49.0239	-1.32523e-06
			49.0622	-6.88981e-07
			49.1005	-5.94832e-07
			49.1388	-8.99057e-07
			49.1771	-1.27766e-06
			49.2154	-1.48469e-06
			49.2537	-1.60929e-06
			49.292	-2.04695e-06
			49.3303	-3.17156e-06
			49.3686	-4.9777e-06
			49.4069	-6.98057e-06
			49.4452	-8.43223e-06
			49.4835	-8.68029e-06
			49.5218	-7.45024e-06
			49.5601	-4.94831e-06
			49.5984	-1.80103e-06
			49.6367	1.12428e-06
			49.675	2.98243e-06
			49.7133	3.21734e-06
			49.7516	1.69216e-06
			49.7899	-1.40767e-06
			49.8282	-5.80294e-06
			49.8665	-1.12523e-05
			49.9048	-1.74647e-05
			49.9431	-2.3929e-05
			49.9814	-2.98997e-05
			50.0197	-3.46022e-05
			50.058	-3.74774e-05
			50.0963	-3.82909e-05
			50.1346	-3.71204e-05
			50.1729	-3.43318e-05
			50.2112	-3.05329e-05
			50.2495	-2.63996e-05
			50.2878	-2.24001e-05
			50.3261	-1.86412e-05
			50.3644	-1.50066e-05
			50.4027	-1.14545e-05
			50.441	-8.15391e-06
			50.4793	-5.30959e-06
			50.5176	-2.87518e-06
			50.5559	-4.86013e-07
			50.5942	2.26988e-06
			50.6325	5.45893e-06
			50.6708	8.63439e-06
			50.7091	1.10582e-05
			50.7474	1.21431e-05
			50.7857	1.17558e-05
			50.824	1.01642e-05
			50.8623	7.75353e-06
			50.9006	4.83675e-06
			50.9389	1.70814e-06
			50.9772	-1.23738e-06
			51.0155	-3.57156e-06
[truncated: 4,555 more rows]

## Sheet: Fig. 3e
	FS-COM-1						FS-COM-2
	P/P0 (adsorption)	Quantity Adsorbed	P/P0 (desorption)	Quantity Adsorbed			P/P0 (adsorption)	Quantity Adsorbed	P/P0 (desorption)	Quantity Adsorbed
	3.60434e-06	9.70276	0.97314	178.175			1.50261e-06	10.0928	0.99459	494.296
	3.20577e-06	19.4413	0.93397	169.308			1.45486e-06	20.1892	0.96423	454.884
	3.73438e-06	29.2165	0.90764	165.09	Fi		1.79768e-06	30.2836	0.92607	408.459
	5.11359e-06	38.9508	0.88227	162.039			3.26898e-06	45.4931	0.89527	382.298
	1.15658e-05	50.52	0.85699	159.815			6.44921e-06	60.6794	0.87726	369.348
	3.32816e-05	61.8836	0.83183	158.014			1.27113e-05	75.8224	0.84953	355.427
	9.89814e-05	72.2746	0.80672	156.521			2.35548e-05	90.8881	0.82605	346.164
	0.000252261	79.4178	0.80022	156.07			3.98076e-05	105.842	0.80047	337.892
	0.00062544	85.3477	0.75036	153.732			6.21311e-05	120.646	0.74959	327.354
	0.0017	92.0673	0.70055	151.645			8.29548e-05	130.676	0.70079	320.842
	0.00353	96.8148	0.65026	149.707			0.000108077	140.69	0.65036	315.547
	0.00581	99.9931	0.60023	148.087			0.000147224	150.655	0.59978	311.898
	0.01099	104.025	0.55029	146.505			0.000208769	160.544	0.55006	309.145
	0.01918	107.756	0.50028	144.829			0.000321347	170.532	0.49971	307.299
	0.02944	110.603	0.45047	141.982			0.00052025	180.34	0.45068	303.408
	0.03961	112.712	0.39974	140.213			0.000841895	189.902	0.40609	300.17
	0.0498	114.413	0.35045	138.471			0.0014	198.907	0.35082	297.722
	0.0748	117.49	0.30021	136.576			0.00233	207.035	0.30063	294.917
	0.10003	119.847	0.25015	134.544			0.00364	214.055	0.24978	292.223
	0.12001	121.457	0.15063	129.577			0.00533	220.438	0.20028	288.902
	0.14012	122.926	--	--			0.00753	225.853	0.15009	284.716
	0.16015	124.308	--	--			0.00979	229.468	--	--
	0.18009	125.634	--	--			0.01246	233.62	--	--
	0.20015	126.839	--	--			0.02852	244.972	--	--
	0.24987	129.16	--	--			0.06836	259.653	--	--
	0.30013	131.372	--	--			0.08042	262.382	--	--
	0.35016	133.451	--	--			0.1004	266.023	--	--
	0.39991	135.322	--	--			0.12065	269.427	--	--
	0.44986	137.18	--	--			0.1411	272.13	--	--
	0.49993	138.906	--	--			0.16108	274.575	--	--
	0.54989	140.648	--	--			0.18057	276.601	--	--
	0.59991	142.264	--	--			0.20078	278.55	--	--
	0.64988	143.878	--	--			0.25013	282.13	--	--
	0.6999	145.589	--	--			0.30083	285.383	--	--
	0.74981	147.539	--	--			0.35099	288.219	--	--
	0.79989	149.774	--	--			0.40022	290.801	--	--
	0.81996	151.241	--	--			0.4503	292.985	--	--
	0.85011	153.128	--	--			0.49998	295.656	--	--
	0.87477	155.185	--	--			0.5504	298.266	--	--
	0.8999	157.533	--	--			0.60009	301.001	--	--
	0.9247	160.409	--	--			0.65003	304.044	--	--
	0.94974	164.216	--	--			0.70004	307.64	--	--
	0.97445	169.968	--	--			0.74998	312.363	--	--
	0.98471	174.486	--	--			0.79989	318.714	--	--
	0.99001	178.657	--	--			0.82014	322.894	--	--
	0.99497	183.573	--	--			0.85073	329.473	--	--
	--	--	--	--			0.87472	336.667	--	--
	--	--	--	--			0.90004	346.749	--	--
	--	--	--	--			0.92474	360.653	--	--
	--	--	--	--			0.94954	381.147	--	--
	--	--	--	--			0.97332	414.991	--	--
	--	--	--	--			0.98125	434.546	--	--
	--	--	--	--			0.99007	465.522	--	--
	--	--	--	--			0.99459	494.296	--	--
	--	--	--	--
	--	--	--	--
	--	--	--	--
	--	--	--	--
	--	--	--	--
	--	--	--	--
	--	--	--	--
	--	--	--	--
	--	--	--	--
	--	--	--	--
	--	--	--	--
	--	--	--	--

## Sheet: Fig. 3f
Pore size			FS-COM-1				FS-COM-2
		Pore width (nm)	dV/dlog(W)			Pore width (nm)	dV/dlog(W)
		0.50039	1154.87			0.46464	1816.92
		0.53613	1410.88			0.50039	1530.6
		0.58974	1354.71			0.53613	1089.64
		0.64335	1455.42			0.58974	857.245
		0.6791	977.819			0.64335	1139.52
		0.73271	375.99			0.6791	1583.01
		0.80419	457.5			0.73271	1705.49
		0.85781	153.309			0.80419	2434.32
		0.92929	0			0.85781	3032.4
		1.00077	0			0.92929	2411.91
		1.09013	4.0486			1.00077	1324.99
		1.17948	186.638			1.09013	537.099
		1.26884	87.6906			1.17948	479.221
		1.35819	46.0236			1.26884	591.654
		1.48329	49.9371			1.35819	446.418
		1.59052	33.2959			1.48329	294.458
		1.71561	18.4087			1.59052	132.919
		1.85858	13.5839			1.71561	137.539
		2.00155	8.70675			1.85858	179.907
		2.16239	10.2329			2.00155	106.412
		2.3411	12.2858			2.16239	73.049
		2.5198	12.5978			2.3411	69.7779
		2.73426	9.38123			2.5198	60.0817
		2.94871	7.10409			2.73426	28.3384
		3.18103	6.05838			2.94871	0
		3.43122	5.11641			3.18103	0
		3.69929	3.38299			3.43122	0
		4.00309	2.68642			3.69929	0
		4.32477	2.34339			4.00309	0
		4.66432	1.99446			4.32477	0
		5.03961	1.44433			4.66432	0
		5.43277	1.06837			5.03961	0
		5.87954	0.78075			5.43277	0
		6.34419	0.63384			5.87954	0
		6.84458	0.5691			6.34419	0
		7.39858	0.41286			6.84458	5.14973
		7.98832	0.32747			7.39858	9.06461
		8.63167	0.38668			7.98832	8.23126
		9.31077	0.50025			8.63167	16.421
		10.0613	0.3617			9.31077	27.7667
		10.8655	0.1968			10.0613	21.691
		11.7233	0.19193			10.8655	16.7177
		12.6526	0.19535			11.7233	14.625
		13.6713	0.16478			12.6526	19.3652
		14.7614	0.13433			13.6713	19.9876
		15.9409	0.10726			14.7614	20.2824
		17.2097	0.09003			15.9409	19.2402
		18.5858	0.07702			17.2097	18.6557
		20.0691	0.05927			18.5858	18.5723
		21.6596	0.04778			20.0691	16.3009
		23.3931	0.04436			21.6596	14.8665
		25.2517	0.03773			23.3931	15.5328
		27.2711	0.02908			25.2517	14.8597
		29.4513	0.01611			27.2711	13.0571
		31.7924	0.01396			29.4513	8.36939
		34.3301	0.01642			31.7924	8.13563
		37.0644	0.01384			34.3301	10.5622
		40.0309	0.01152			37.0644	9.98755
		43.2298	0.0071			40.0309	9.25063
		46.6789	0.00553			43.2298	6.32756
		50.3961	0.00533			46.6789	5.61
		54.4171	0.00325			50.3961	6.41077
		58.7597	0.00225			54.4171	5.78489
		63.4419	0.00242			58.7597	4.55805
		68.4994	0.00335			63.4419	4.33173
		73.9679	0.00243			68.4994	5.14345
		79.8653	0.00216			73.9679	3.22642
		86.2452	0.00232			79.8653	2.29766
		93.1255	0.0018			86.2452	2.3361
		100.56	0.0012			93.1255	2.06785
		108.566	0.00103			100.56	1.65163
		117.233	0.00128			108.566	1.78041
		126.58	0.00079346			117.233	2.66325
		136.677	0.00057857			126.58	2.06712
		147.596	0.000456781			136.677	1.96986
		159.355	0.000269875			147.596	2.10116
		172.079	0			159.355	1.34758
		185.804	0			172.079	1.0202
		200.619	0			185.804	0.96804
		216.632	0			200.619	0.52967
		233.913	0			216.632	0.33542
		252.57	0			233.913	0.24461

## Sheet: Supplementary Fig. 12
TGA
		FS-COM-1
	Temp	Mass%
	18.9964	100
	18.7922	99.996
	19.1183	99.9839
	19.055	99.9717
	19.0579	99.9516
	18.9768	99.9394
	18.9798	99.9233
	19.1177	99.9031
	19.4215	99.8829
	19.4762	99.8708
	19.5124	99.8748
	19.6836	99.8708
	19.776	99.8547
	20.2137	99.8506
	20.36	99.8506
	20.5384	99.8304
	20.6432	99.8143
	20.8874	99.8022
	21.0229	99.7982
	21.5841	99.786
	21.6654	99.778
	21.9176	99.7739
	21.9843	99.7618
	22.2783	99.7497
	22.5132	99.7376
	22.9436	99.7174
	22.9461	99.7053
	23.2604	99.6891
	23.2561	99.6649
	23.5624	99.6488
	23.8688	99.6367
	24.1463	99.6205
	24.1444	99.6003
	24.3649	99.5761
	24.4835	99.568
	24.8616	99.5559
	25.1449	99.5398
	25.296	99.5236
	25.4328	99.5075
	25.4953	99.4913
	25.7312	99.4833
	26.0377	99.4631
	26.3658	99.4389
	26.3197	99.4187
	26.5992	99.4025
	26.5845	99.3823
	27.0574	99.3622
	27.1968	99.346
	27.5007	99.3218
	27.42	99.2935
	27.743	99.2693
	27.6725	99.2491
	28.2324	99.2209
	28.3295	99.1926
	28.5171	99.1765
	28.5087	99.1482
	28.7267	99.128
	28.9322	99.1078
	29.3133	99.0675
	29.4436	99.0432
	29.5312	99.019
	29.6588	98.9867
	29.7821	98.9585
	30.1805	98.9342
	30.3438	98.9221
	30.4564	98.8939
	30.5268	98.8737
	30.735	98.8656
	30.8726	98.8293
	31.2899	98.7929
	31.3183	98.7647
	31.5133	98.7405
	31.5215	98.7041
	31.785	98.6638
	32.0221	98.6436
	32.3526	98.6193
	32.2651	98.5911
	32.5628	98.5628
	32.48	98.5305
	32.8935	98.4861
	33.0976	98.4458
	33.3668	98.4094
	33.3309	98.3771
	33.5549	98.3408
	33.582	98.3166
	34.0205	98.2883
	34.1686	98.2601
	34.2536	98.2399
	34.3893	98.2035
	34.4588	98.1672
	34.7337	98.1309
	34.9742	98.0945
	35.213	98.0501
	35.2522	98.0098
	35.4312	97.9815
	35.4447	97.9532
	35.9567	97.9129
	36.0041	97.8887
	36.2001	97.8564
	36.2042	97.8241
	36.4288	97.7958
	36.5842	97.7595
	37.0136	97.7191
	36.9894	97.6868
	37.2333	97.6545
	37.2069	97.6141
	37.4809	97.5697
	37.7392	97.5415
	38.0582	97.5132
	37.9926	97.4769
	38.2291	97.4446
	38.2481	97.4123
	38.5613	97.3638
	38.8211	97.3195
	38.9345	97.2871
	39.0874	97.2508
	39.166	97.2064
	39.3549	97.1741
	39.6687	97.1539
	39.9026	97.1136
	39.8752	97.0772
	40.1564	97.049
	40.07	97.0126
	40.5088	96.9803
	40.65	96.9561
	40.893	96.9238
	40.8383	96.8875
	41.1144	96.8471
	41.1203	96.8108
	41.6522	96.7704
	41.6636	96.7341
	41.8433	96.7099
	41.9003	96.6695
	42.0382	96.6291
	42.312	96.6009
	42.5846	96.5766
	42.6308	96.5363
	42.7874	96.4999
	42.8746	96.4676
	43.1342	96.4313
	43.4433	96.3909
	43.5515	96.3627
	43.6487	96.3142
	43.7584	96.2739
	43.9395	96.2416
	44.1813	96.2133
	44.504	96.1851
	44.498	96.1608
	44.6969	96.1447
	44.6588	96.1205
	45.0614	96.0882
	45.2471	96.0599
	45.5042	96.0195
	45.4488	95.9792
	45.7547	95.9469
	45.7322	95.9186
	46.2203	95.8823
	46.2699	95.8581
	46.451	95.8379
	46.4975	95.8177
	46.5955	95.7814
	46.9307	95.7612
	47.2667	95.7369
	47.3275	95.7087
	47.4163	95.6845
	47.5507	95.6603
	47.7112	95.6279
	48.0651	95.5997
	48.1826	95.5755
	48.3385	95.5432
	48.3906	95.519
	48.5563	95.4907
	48.8418	95.4624
	49.1897	95.4221
	49.1512	95.3978
	49.3947	95.3696
	49.369	95.3292
	49.7782	95.309
	49.9176	95.2969
	50.1953	95.2767
	50.1168	95.2444
	50.3909	95.2242
	50.3538	95.2081
	50.8576	95.1677
	50.9515	95.1354
	51.0999	95.1233
	51.2136	95.1031
	51.335	95.0749
	51.6132	95.0547
	51.8599	95.0547
	51.9448	95.0345
	52.0272	95.0063
	52.1692	94.9901
	52.3138	94.9699
	52.7483	94.9659
	52.7827	94.9538
	52.9619	94.9336
	52.9926	94.9174
	53.219	94.9053
	53.4562	94.9013
	53.7748	94.873
	53.7263	94.8609
	53.9922	94.8529
	53.9501	94.8286
	54.36	94.8125
	54.5009	94.7963
	54.7276	94.7883
	54.7128	94.7681
	54.9709	94.756
	55.0559	94.764
	55.4681	94.756
	55.587	94.7479
	55.672	94.7358
	55.7926	94.7075
	55.8528	94.6833
	56.2062	94.6672
	56.4492	94.6429
	56.5393	94.6106
	56.5948	94.5945
	56.7961	94.5985
	56.9931	94.5864
	57.3721	94.5703
	57.3934	94.5581
	57.5772	94.5501
	57.5754	94.5299
	57.8444	94.5138
	58.0453	94.5016
	58.4185	94.4895
	58.3366	94.4734
	58.5923	94.4653
	58.5309	94.4492
	59.0127	94.4249
	59.163	94.4088
	59.3658	94.4048
	59.3719	94.3846
	59.5651	94.3765
	59.718	94.3765
	60.0621	94.3684
	60.2112	94.3563
	60.2723	94.3442
	60.4005	94.3321
	60.4668	94.3159
	60.8721	94.3119
	61.0305	94.3038
	61.169	94.2998
	61.2096	94.2917
	61.4004	94.2957
	61.5543	94.2877
	61.9224	94.2675
	61.9455	94.2513
	62.1284	94.2433
	62.0904	94.219
	62.4578	94.215
	62.6428	94.215
	62.933	94.1948
	62.8589	94.1868
	63.139	94.1827
	63.102	94.1868
	63.5466	94.1706
	63.6849	94.1585
	63.8136	94.1666
	63.9063	94.1585
	63.9898	94.1544
	64.2635	94.1464
	64.5232	94.1423
	64.6613	94.1302
	64.7151	94.1141
	64.902	94.1101
	65.0031	94.0979
	65.4381	94.102
	65.4928	94.106
	65.6678	94.0939
	65.6656	94.0777
	65.839	94.0737
	66.0719	94.0737
	66.4216	94.0455
	66.3596	94.0333
	66.6484	94.0374
	66.6068	94.0414
	67.0189	94.0414
	67.1241	94.0495
	67.3603	94.0616
	67.3599	94.0455
	67.5425	94.0374
	67.6634	94.0374
	68.0113	94.0293
	68.1668	94.0253
	68.2548	94.0212
	68.3716	94.0212
	68.4689	94.0051
	68.8582	94.0011
	69.0051	94.0011
	69.1341	93.9849
	69.213	93.9647
	69.3621	93.9647
	69.5704	93.9607
	69.9327	93.9486
	69.9068	93.9405
	70.117	93.9405
	70.0925	93.9284
	70.4466	93.9122
	70.5999	93.9122
	70.893	93.9122
	70.8522	93.9042
	71.1332	93.8961
	71.0947	93.892
	71.5225	93.884
	71.6166	93.8799
	71.7352	93.8678
	71.8218	93.8557
	71.9094	93.8355
	72.2629	93.8396
	72.4997	93.8355
	72.5817	93.8194
	72.6794	93.8234
	72.8296	93.8234
	72.9917	93.8194
	73.339	93.8194
	73.4135	93.8153
	73.5683	93.8194
	73.5887	93.8113
	73.8326	93.8073
	74.0849	93.8153
	74.354	93.8032
	74.2679	93.8032
	74.555	93.8032
	74.4973	93.7992
	74.9635	93.7992
	75.065	93.8032
	75.2735	93.8032
	75.2847	93.7952
	75.4575	93.7911
	75.6342	93.7911
	75.9404	93.779
	76.0679	93.7588
	76.1322	93.7508
	76.2839	93.7548
	76.4225	93.7427
	76.7885	93.7387
	76.8986	93.7427
	77.0258	93.7306
	77.074	93.7265
	77.2379	93.7185
	77.4959	93.7023
	77.8413	93.6781
	77.7808	93.67
	78.022	93.666
	78	93.6579
	78.3992	93.6498
	78.5525	93.666
	78.7686	93.666
	78.7458	93.6619
	79.0003	93.67
	79.0528	93.6821
	79.4565	93.666
	79.5809	93.6539
	79.6773	93.6498
	79.7638	93.6418
	79.8997	93.6256
	80.2626	93.6175
	80.4416	93.6216
	80.5073	93.6095
	80.6325	93.6095
	80.7438	93.6175
	80.9685	93.6135
	81.2927	93.6054
	81.2997	93.6014
	81.4924	93.6135
	81.4783	93.6095
	81.828	93.6095
	82.0144	93.6054
	82.2599	93.5852
	82.2023	93.5772
	82.4661	93.5812
	82.4621	93.5772
	82.8974	93.561
	82.9696	93.5651
	83.1571	93.5772
	83.194	93.5812
	83.3092	93.5691
	83.5919	93.5651
	83.8612	93.557
	83.9293	93.5408
	84.008	93.5328
	84.1673	93.5287
	84.3904	93.5247
	84.6726	93.5207
	84.7283	93.5328
	84.9075	93.5247
	84.9085	93.5126
	85.1883	93.5166
	85.3699	93.5166
	85.6564	93.5005
	85.6397	93.4964
	85.8741	93.5005
	85.856	93.4964
	86.3174	93.4883
	86.3845	93.4843
	86.5841	93.4883
	86.5754	93.4762
	86.7695	93.4682
	86.9958	93.4682
	87.2996	93.4641
	87.3631	93.4641
	87.5	93.4762
	87.5794	93.4843
	87.8056	93.4762
	88.0718	93.4803
	88.1803	93.4924
	88.3045	93.4803
	88.3868	93.4601
	88.5989	93.452
	88.8677	93.4561
	89.1234	93.4359
	89.0966	93.4238
	89.3106	93.4278
	89.2642	93.4157
	89.7707	93.4116
	89.8345	93.4036
	90.0545	93.3915
	90.0335	93.3794
	90.2822	93.3753
	90.4362	93.3794
	90.7802	93.3713
	90.7681	93.3672
	90.9618	93.3753
	90.9719	93.3834
	91.2269	93.3794
	91.5275	93.3753
	91.6541	93.3753
	91.7443	93.3713
	91.8623	93.3632
	92.0356	93.3632
	92.2835	93.3511
	92.5364	93.343
	92.5076	93.3471
	92.7491	93.3471
	92.7211	93.335
	93.1761	93.3309
	93.2496	93.339
	93.4482	93.335
	93.4357	93.3148
	93.6579	93.3107
	93.8379	93.3188
	94.2168	93.3026
	94.173	93.2905
	94.3974	93.2905
	94.3888	93.2946
	94.6437	93.2825
	94.9042	93.2784
	95.0904	93.2865
	95.1381	93.2744
	95.2559	93.2744
	95.3808	93.2704
	95.6972	93.2542
	95.8973	93.2421
	95.9027	93.2461
	96.1389	93.2542
	96.162	93.2461
	96.5526	93.2421
	96.6466	93.2623
	96.8703	93.2623
	96.8594	93.2461
	97.0479	93.2421
	97.2048	93.234
	97.6058	93.2138
	97.5951	93.2058
	97.7994	93.2017
	97.8012	93.1937
	98.1311	93.1896
	98.3358	93.1856
	98.526	93.1896
	98.5556	93.1735
	98.6909	93.1694
	98.8334	93.1694
	99.1745	93.1654
	99.3566	93.1654
	99.4045	93.1654
	99.5659	93.1694
	99.6028	93.1614
	100.003	93.1654
	100.108	93.1694
	100.258	93.1533
	100.299	93.1412
	100.486	93.1452
	100.644	93.1452
	101.038	93.125
	101.008	93.121
	101.248	93.125
	101.194	93.1129
	101.56	93.1008
	101.75	93.1008
	101.953	93.1008
	101.934	93.0968
	102.147	93.0968
	102.235	93.1048
	102.587	93.0968
	102.759	93.0887
	102.842	93.0927
	102.969	93.0968
	103.008	93.0766
	103.391	93.0725
	103.544	93.0766
	103.662	93.0685
	103.702	93.0645
	103.894	93.0645
	104.124	93.0685
	104.433	93.0564
	104.427	93.0564
	104.67	93.0564
	104.63	93.0403
	104.966	93.0241
	105.138	93.0241
	105.373	93.016
	105.358	93.0039
	105.613	93.0039
	105.671	93.0241
	106.051	93.0241
	106.153	93.016
	106.246	93.016
	106.392	93.016
	106.476	93.012
	106.845	93.0039
	106.985	92.9999
	107.118	92.9918
	107.173	92.9878
	107.332	92.9878
	107.604	92.9797
	107.891	92.9635
	107.89	92.9595
	108.096	92.9676
	108.104	92.9555
	108.469	92.9555
	108.608	92.9635
	108.851	92.9635
	108.835	92.9595
	109.078	92.9555
	109.168	92.9595
	109.58	92.9474
	109.616	92.9353
	109.763	92.9313
	109.854	92.9191
	110.001	92.907
	110.329	92.907
	110.498	92.907
	110.62	92.8909
	110.715	92.8909
	110.841	92.8949
	111.099	92.8868
	111.38	92.8747
	111.362	92.8747
	111.554	92.8828
	111.558	92.8667
	111.964	92.8667
	112.097	92.8788
	112.302	92.8868
	112.284	92.8747
	112.492	92.8707
	112.58	92.8747
	112.995	92.8667
	113.007	92.8667
	113.196	92.8707
	113.241	92.8707
	113.451	92.8626
	113.743	92.8707
	113.899	92.8788
	113.975	92.8626
	114.096	92.8626
	114.216	92.8667
	114.488	92.8586
	114.76	92.8384
	114.769	92.8344
	114.967	92.8465
	114.947	92.8263
	115.391	92.8142
	115.524	92.8222
	115.697	92.8303
	115.69	92.8222
	115.907	92.8182
	116.052	92.8263
	116.416	92.8142
	116.41	92.8142
	116.638	92.8182
	116.646	92.8222
	116.938	92.8142
	117.159	92.8182
	117.339	92.8222
	117.372	92.8061
	117.487	92.8021
	117.669	92.8021
	117.963	92.794
	118.153	92.7819
	118.17	92.7819
	118.4	92.794
	118.401	92.79
	118.838	92.7819
	118.914	92.7859
	119.087	92.7779
	119.118	92.7738
	119.316	92.7657
	119.534	92.7698
	119.875	92.7536
	119.841	92.7496
	120.065	92.7617
	120.07	92.7577
	120.418	92.7536
	120.603	92.7577
	120.745	92.7617
	120.811	92.7455
	120.953	92.7415
	121.11	92.7415
	121.423	92.7334
	121.573	92.7173
	121.625	92.7213
	121.795	92.7334
	121.897	92.7213
	122.272	92.7254
	122.377	92.7375
	122.51	92.7375
	122.555	92.7294
	122.756	92.7294
	122.935	92.7334
	123.273	92.7173
	123.213	92.7052
	123.477	92.7092
	123.443	92.7052
	123.895	92.7011
	124.001	92.7092
	124.165	92.7173
	124.212	92.7052
	124.368	92.7052
	124.563	92.7133
	124.826	92.7052
	124.962	92.6931
	125.006	92.689
	125.16	92.7011
	125.323	92.689
	125.713	92.689
	125.757	92.7011
	125.915	92.7011
	125.951	92.7011
	126.201	92.7011
	126.403	92.7133
	126.67	92.7052
	126.642	92.7011
	126.883	92.7133
	126.871	92.7011
	127.334	92.6931
	127.434	92.689
	127.588	92.6971
	127.624	92.685
	127.785	92.681
	128.054	92.6931
	128.299	92.6931
	128.386	92.685
	128.498	92.681
	128.622	92.681
	128.823	92.6689
	129.13	92.6567
	129.191	92.6608
	129.367	92.6648
	129.416	92.6567
	129.673	92.6567
	129.906	92.6608
	130.138	92.6527
	130.106	92.6365
	130.359	92.6325
	130.359	92.6285
	130.802	92.6164
	130.87	92.6123
	131.046	92.6164
	131.091	92.6123
	131.257	92.6123
	131.533	92.6204
	131.788	92.6285
	131.814	92.6244
	131.945	92.6325
	132.089	92.6365
	132.341	92.6285
	132.574	92.6204
	132.618	92.6204
	132.792	92.6244
	132.826	92.6164
	133.165	92.6204
	133.338	92.6325
	133.552	92.6244
	133.538	92.6285
	133.757	92.6285
	133.856	92.6244
	134.256	92.6123
	134.285	92.6042
	134.487	92.6123
	134.498	92.6083
	134.716	92.6002
	134.972	92.6083
	135.165	92.6244
	135.237	92.6164
	135.359	92.6285
	135.456	92.6365
	135.811	92.6325
	136.017	92.6285
	136.028	92.6204
	136.214	92.6123
	136.269	92.6002
	136.675	92.5921
	136.776	92.6002
	136.992	92.5921
	136.984	92.572
	137.186	92.58
	137.335	92.5841
	137.702	92.572
	137.671	92.5679
	137.905	92.572
	137.897	92.5679
	138.218	92.572
	138.426	92.572
	138.632	92.576
	138.674	92.5558
	138.817	92.5558
	139.004	92.5679
	139.279	92.572
	139.452	92.5639
	139.463	92.5639
	139.671	92.572
	139.737	92.5598
	140.165	92.5598
	140.207	92.5558
	140.374	92.5518
	140.423	92.5397
	140.633	92.5437
	140.828	92.5518
	141.165	92.5316
	141.128	92.5195
	141.355	92.5235
	141.32	92.5276
	141.727	92.5195
	141.89	92.5276
	142.033	92.5437
	142.097	92.5397
	142.219	92.5397
	142.456	92.5477
	142.72	92.5437
	142.839	92.5316
	142.935	92.5276
	143.092	92.5356
	143.208	92.5356
	143.568	92.5195
	143.637	92.5316
	143.831	92.5316
	143.818	92.5195
	144.09	92.5114
	144.309	92.5195
	144.563	92.5114
	144.516	92.5074
	144.791	92.5074
	144.772	92.5074
	145.187	92.5033
	145.283	92.5074
	145.453	92.5114
	145.539	92.4953
	145.637	92.4912
	145.928	92.4953
	146.168	92.5033
	146.265	92.4831
	146.322	92.4751
	146.486	92.4872
	146.696	92.4872
	147.004	92.4831
	147.013	92.4831
	147.257	92.4912
	147.238	92.471
	147.574	92.471
	147.735	92.4791
	147.955	92.471
	147.945	92.463
	148.191	92.4549
	148.263	92.467
	148.662	92.4549
	148.718	92.4509
	148.867	92.4589
	148.952	92.463
	149.113	92.463
	149.418	92.463
	149.588	92.471
	149.678	92.4549
	149.79	92.4589
	149.949	92.4589
	150.199	92.4468
	150.475	92.4387
	150.435	92.4387
	150.66	92.4468
	150.657	92.4307
	151.08	92.4307
	151.171	92.4387
	151.365	92.4387
	151.376	92.4266
	151.572	92.4226
	151.721	92.4307
	152.106	92.4185
	152.116	92.4064
	152.273	92.4266
	152.332	92.4387
	152.583	92.4307
	152.849	92.4468
	152.964	92.467
	153.075	92.4549
	153.176	92.4509
	153.386	92.4509
	153.611	92.4549
	153.853	92.4468
	153.853	92.4387
	154.067	92.4428
	154.101	92.4387
	154.538	92.4307
	154.583	92.4307
	154.761	92.4266
	154.802	92.4064
	155.028	92.4064
	155.224	92.4145
	155.515	92.4064
	155.516	92.4024
	155.737	92.4024
	155.772	92.4105
	156.084	92.4024
	156.296	92.4024
	156.386	92.4145
	156.516	92.4105
	156.614	92.4024
	156.944	92.4064
	157.11	92.4105
	157.278	92.3984
	157.302	92.3903
	157.506	92.3984
	157.621	92.3943
	158	92.3782
	158.028	92.3822
	158.253	92.3863
	158.232	92.3701
	158.516	92.362
	158.728	92.3661
	158.967	92.3701
	158.976	92.3459
	159.157	92.3418
	159.266	92.3499
	159.591	92.3499
	159.757	92.3459
	159.835	92.3499
	159.987	92.354
	160.062	92.354
	160.428	92.354
	160.576	92.358
	160.702	92.3378
	160.74	92.3257
	160.935	92.3297
	161.155	92.3257
	161.464	92.3055
	161.44	92.2974
	161.694	92.3096
	161.666	92.3055
	162.053	92.3015
	162.174	92.2974
	162.403	92.3015
	162.431	92.2894
	162.599	92.2853
	162.777	92.2974
	163.072	92.2934
	163.174	92.2934
	163.266	92.2974
	163.446	92.3136
	163.55	92.3055
	163.894	92.3055
	163.988	92.2974
	164.151	92.2934
	164.178	92.2853
	164.429	92.2894
	164.638	92.2934
	164.91	92.2894
	164.855	92.2934
	165.118	92.3015
	165.115	92.2934
	165.547	92.2773
	165.608	92.2732
	165.796	92.2692
	165.857	92.253
	165.97	92.245
	166.257	92.253
	166.487	92.2611
	166.596	92.2409
	166.677	92.249
	166.779	92.2571
	167.062	92.245
	167.321	92.2369
	167.355	92.2409
	167.553	92.249
	167.568	92.2328
	167.905	92.2207
	168.049	92.2288
	168.277	92.2248
	168.283	92.2127
	168.5	92.2167
	168.578	92.2288
	168.99	92.2207
	169.001	92.2248
	169.192	92.2248
	169.231	92.2207
	169.437	92.2086
	169.73	92.2086
	169.877	92.2127
	169.977	92.2006
	170.087	92.2046
	170.235	92.2127
	170.482	92.2127
	170.725	92.2046
	170.734	92.1885
	170.945	92.1885
	170.943	92.1723
	171.363	92.1602
	171.449	92.1642
	171.626	92.1561
	171.662	92.1561
	171.869	92.1642
	172.06	92.1683
	172.364	92.1602
	172.369	92.1561
	172.561	92.1642
	172.588	92.1642
	172.895	92.1481
	173.107	92.1481
	173.213	92.1561
	173.323	92.1521
	173.386	92.14
	173.688	92.136
	173.863	92.136
	174.04	92.1279
	174.059	92.1239
	174.264	92.1279
	174.339	92.1158
	174.731	92.1158
	174.79	92.1158
	174.969	92.1117
	174.968	92.0996
	175.247	92.0996
	175.447	92.1117
	175.694	92.1037
	175.672	92.0875
	175.882	92.0956
	175.964	92.1077
	176.285	92.0916
	176.452	92.0835
	176.542	92.0875
	176.682	92.0916
	176.735	92.0754
	177.097	92.0754
	177.233	92.0875
	177.381	92.0714
	177.422	92.0673
	177.624	92.0714
	177.826	92.0714
	178.123	92.0552
	178.101	92.0552
	178.344	92.0633
	178.32	92.0552
	178.697	92.0472
	178.84	92.0552
	179.048	92.0673
	179.075	92.0512
	179.229	92.0431
	179.42	92.0552
	179.705	92.0472
	179.824	92.0391
	179.905	92.031
	180.073	92.035
	180.186	92.031
	180.529	92.0189
	180.613	92.0108
	180.772	92.0028
	180.798	91.9866
	181.033	91.9906
	181.239	91.9987
	181.534	91.9866
	181.497	91.9866
	181.732	91.9947
	181.748	92.0028
	182.173	91.9866
	182.262	91.9785
	182.407	91.9866
	182.505	91.9745
	182.608	91.9704
	182.913	91.9664
	183.093	91.9664
	183.217	91.9543
	183.294	91.9503
	183.442	91.9624
	183.706	91.9583
	183.957	91.9503
	183.988	91.9543
	184.197	91.9583
	184.18	91.9462
	184.559	91.9422
	184.663	91.9503
	184.902	91.9503
	184.895	91.9341
	185.117	91.9341
	185.241	91.9503
	185.59	91.9301
	185.65	91.918
	185.784	91.922
	185.876	91.926
	186.085	91.922
	186.359	91.922
	186.471	91.9301
	186.602	91.926
	186.69	91.9139
	186.903	91.9099
	187.114	91.9099
	187.377	91.8937
	187.357	91.8897
	187.604	91.8897
	187.61	91.8776
	188.042	91.8776
	188.109	91.8816
	188.279	91.8897
	188.322	91.8776
	188.538	91.8776
	188.765	91.8937
	189.005	91.8897
	189.04	91.8816
	189.203	91.8897
	189.294	91.9018
	189.592	91.8857
	189.834	91.8816
	189.881	91.8816
	190.052	91.8736
	190.079	91.8615
	190.438	91.8493
	190.568	91.8534
	190.749	91.8413
	190.796	91.8292
	191.008	91.8372
	191.125	91.8332
	191.474	91.8251
	191.502	91.8251
	191.728	91.8372
	191.711	91.8332
	192.007	91.8251
	192.21	91.8251
	192.391	91.8251
	192.447	91.809
	192.567	91.8049
	192.772	91.809
	193.033	91.8049
	193.207	91.8009
	193.264	91.8009
	193.468	91.809
	193.503	91.7969
	193.893	91.8009
	193.985	91.809
	194.143	91.8049
	194.152	91.7928
	194.413	91.8009
	194.581	91.809
	194.895	91.7928
	194.849	91.7888
	195.083	91.8049
	195.09	91.813
	195.468	91.8049
	195.612	91.7969
	195.711	91.8009
	195.838	91.7928
	195.923	91.7686
	196.228	91.7646
	196.397	91.7646
	196.549	91.7524
	196.611	91.7524
	196.799	91.7686
	196.955	91.7726
	197.29	91.7686
	197.277	91.7646
	197.498	91.7767
	197.472	91.7605
	197.806	91.7444
	197.958	91.7444
	198.181	91.7363
	198.185	91.7282
	198.372	91.7282
	198.524	91.7282
	198.825	91.7202
	198.929	91.7121
	199.022	91.7121
	199.158	91.7202
	199.288	91.704
	199.621	91.7081
	199.701	91.7161
	199.862	91.7161
	199.91	91.7081
	200.114	91.7081
	200.345	91.7081
	200.609	91.7
	200.571	91.7
	200.826	91.7
	200.858	91.7
	201.242	91.6879
	201.31	91.6919
	201.476	91.7
	201.551	91.6757
	201.686	91.6677
	201.963	91.6677
	202.171	91.6757
	202.273	91.6636
	202.353	91.6596
	202.476	91.6717
	202.743	91.6717
	203.019	91.6717
	203.022	91.6798
	203.207	91.6879
	203.22	91.6757
	203.576	91.6677
	203.698	91.6757
	203.925	91.6677
	203.903	91.6515
	204.123	91.6515
	204.254	91.6596
	204.626	91.6475
	204.645	91.6435
	204.787	91.6475
	204.87	91.6435
	205.084	91.6273
	205.364	91.6273
	205.456	91.6435
	205.591	91.6354
	205.692	91.6313
	205.899	91.6313
	206.116	91.6394
	206.36	91.6273
	206.346	91.6152
	206.564	91.6233
	206.594	91.6152
	207.036	91.6112
	207.076	91.6152
	207.266	91.6233
	207.298	91.6112
	207.502	91.6071
	207.741	91.6152
	207.972	91.6071
	208.055	91.5869
	208.187	91.595
	208.278	91.6031
	208.585	91.595
	208.8	91.595
	208.826	91.6031
	209.023	91.6112
	209.064	91.591
	209.456	91.5829
	209.556	91.595
	209.755	91.5789
	209.797	91.5667
	210.013	91.5667
	210.184	91.5708
	210.505	91.5587
	210.505	91.5546
	210.719	91.5667
	210.732	91.5587
	211.037	91.5466
	211.257	91.5506
	211.381	91.5587
	211.47	91.5506
	211.611	91.5546
	211.834	91.5627
	212.062	91.5789
	212.232	91.5708
	212.289	91.5667
	212.487	91.5789
	212.551	91.5667
	212.92	91.5546
	213.01	91.5587
	213.172	91.5627
	213.187	91.5466
	213.477	91.5466
	213.667	91.5466
	213.925	91.5385
	213.913	91.5304
	214.151	91.5223
	214.214	91.5304
	214.545	91.5143
	214.707	91.5143
	214.779	91.5183
	214.945	91.5143
	214.995	91.4981
	215.359	91.4981
	215.524	91.5102
	215.659	91.4941
	215.716	91.4779
	215.912	91.486
	216.115	91.4941
	216.413	91.4779
	216.385	91.4658
	216.656	91.4699
	216.62	91.4658
	216.996	91.4578
	217.13	91.4456
	217.292	91.4456
	217.375	91.4335
	217.498	91.4255
	217.754	91.4376
	217.978	91.4335
	218.13	91.4255
	218.202	91.4335
	218.34	91.4416
	218.523	91.4295
	218.835	91.4255
	218.872	91.4335
	219.065	91.4335
	219.12	91.4214
	219.399	91.4174
	219.565	91.4255
	219.835	91.4133
	219.812	91.4012
	220.032	91.4012
	220.127	91.4093
	220.476	91.3972
	220.565	91.3932
	220.686	91.4053
	220.813	91.4053
	220.946	91.3891
	221.258	91.377
	221.414	91.3851
	221.536	91.373
	221.604	91.3649
	221.789	91.373
	222.045	91.373
	222.304	91.3649
	222.274	91.3689
	222.512	91.373
	222.524	91.3649
	222.93	91.3528
	223.011	91.3609
	223.21	91.3568
	223.251	91.3487
	223.436	91.3447
	223.678	91.3609
	223.929	91.3649
	224.006	91.3487
	224.102	91.3487
	224.204	91.3609
	224.471	91.3407
	224.717	91.3326
	224.778	91.3326
	224.966	91.3326
	224.998	91.3245
	225.326	91.3245
	225.474	91.3326
	225.695	91.3245
	225.671	91.3205
	225.893	91.3286
	226.002	91.3205
	226.382	91.3003
	226.396	91.3003
	226.569	91.3084
	226.642	91.3003
	226.89	91.2922
	227.105	91.2963
	227.279	91.3124
	227.361	91.3043
	227.461	91.2963
	227.658	91.3043
	227.919	91.3043
	228.143	91.2922
	228.136	91.2963
	228.34	91.3003
	228.396	91.3003
	228.806	91.2963
	228.881	91.2963
	229.067	91.2963
	229.128	91.2842
	229.338	91.2761
	229.54	91.2761
	229.787	91.268
	229.813	91.2519
	230.002	91.2519
	230.067	91.2559
	230.373	91.2357
	230.607	91.2317
	230.654	91.2398
	230.831	91.2398
	230.894	91.2357
	231.248	91.2438
	231.396	91.2599
	231.568	91.2478
	231.605	91.2317
	231.807	91.2357
	231.984	91.2276
	232.306	91.1994
	232.327	91.1873
	232.537	91.1913
	232.545	91.1913
	232.899	91.1792
	233.085	91.1913
	233.235	91.2034
	233.308	91.1913
	233.445	91.1832
	233.681	91.1913
	233.896	91.1994
	234.065	91.1752
	234.127	91.1711
	234.307	91.1832
	234.414	91.1711
	234.802	91.159
	234.847	91.155
	235.041	91.159
	235.06	91.1469
	235.344	91.1388
	235.524	91.1469
	235.774	91.1388
	235.768	91.1227
	235.961	91.1267
	236.063	91.1308
	236.385	91.1146
	236.543	91.1065
	236.662	91.1146
	236.799	91.1146
	236.884	91.0985
	237.237	91.0863
	237.383	91.0863
	237.506	91.0662
	237.575	91.0541
	237.78	91.0541
	237.979	91.0541
	238.288	91.0379
	238.26	91.0339
	238.517	91.0419
	238.534	91.0419
	238.926	91.0298
	239.064	91.0339
	239.205	91.05
	239.282	91.0419
	239.425	91.0419
	239.695	91.0541
	239.906	91.046
	240.038	91.0258
	240.105	91.0137
	240.293	91.0137
	240.46	90.9975
	240.781	90.9774
	240.813	90.9814
	241.03	90.9935
	241.036	90.9814
	241.349	90.9774
	241.523	90.9774
	241.747	90.9814
	241.742	90.9652
	241.959	90.9612
	242.072	90.9652
	242.398	90.9531
	242.508	90.9531
	242.627	90.9531
	242.737	90.941
	242.901	90.9289
	243.209	90.9289
	243.331	90.933
	243.458	90.9249
	243.496	90.9168
	243.733	90.9208
	243.93	90.9249
	244.202	90.9047
	244.173	90.8966
	244.435	90.9087
	244.459	90.9047
	244.85	90.8885
	244.92	90.8926
	245.099	90.8966
	245.163	90.8885
	245.3	90.8805
	245.574	90.8805
	245.803	90.8764
	245.863	90.8643
	245.99	90.8562
	246.11	90.8603
	246.388	90.8482
	246.636	90.8361
	246.651	90.8441
	246.869	90.8482
	246.867	90.828
	247.242	90.8199
	247.345	90.828
	247.557	90.8159
	247.576	90.7957
	247.779	90.7957
	247.938	90.8078
	248.272	90.7957
	248.312	90.7795
	248.433	90.7795
	248.558	90.7715
	248.775	90.7513
	249.043	90.7432
	249.123	90.7472
	249.287	90.7351
	249.34	90.7311
	249.616	90.7351
	249.807	90.7351
	250.053	90.7109
	250.037	90.7028
	250.261	90.7109
	250.333	90.7028
	250.726	90.6786
	250.746	90.6786
	250.932	90.6907
	251.005	90.6786
	251.217	90.6625
	251.456	90.6625
	251.648	90.6705
	251.724	90.6504
	251.849	90.6382
	252.011	90.6382
	252.296	90.6181
	252.524	90.606
	252.526	90.606
	252.731	90.61
	252.779	90.5979
	253.146	90.5898
	253.253	90.5979
	253.446	90.5979
	253.482	90.5737
	253.673	90.5575
	253.882	90.5656
	254.179	90.5575
	254.22	90.5494
	254.386	90.5494
	254.436	90.5575
	254.766	90.5414
	254.958	90.5414
	255.049	90.5414
	255.188	90.5293
	255.273	90.5091
	255.575	90.501
	255.739	90.4969
	255.939	90.4727
	255.983	90.4526
	256.184	90.4485
	256.306	90.4445
	256.688	90.4283
	256.691	90.4243
	256.924	90.4364
	256.93	90.4283
	257.214	90.4122
	257.43	90.4081
	257.613	90.4041
	257.678	90.3839
	257.842	90.3758
	258.029	90.3718
	258.279	90.3678
	258.477	90.3597
	258.529	90.3597
	258.711	90.3678
	258.812	90.3476
	259.191	90.3435
	259.224	90.3435
	259.449	90.3355
	259.442	90.3113
	259.769	90.3032
	259.95	90.3113
	260.208	90.2951
	260.179	90.2709
	260.425	90.2668
	260.501	90.2709
	260.793	90.2507
	260.994	90.2345
	261.102	90.2345
	261.213	90.2345
	261.298	90.2224
	261.685	90.2184
	261.808	90.2224
	261.959	90.1982
	262.025	90.1861
	262.253	90.178
	262.416	90.17
	262.727	90.1498
	262.731	90.1457
	262.982	90.1578
	262.959	90.1538
	263.365	90.1336
	263.496	90.1336
	263.639	90.1457
	263.731	90.1215
	263.862	90.1094
	264.132	90.1013
	264.327	90.0932
	264.467	90.0771
	264.573	90.0529
	264.754	90.0569
	264.892	90.0448
	265.214	90.0246
	265.247	90.0165
	265.483	90.0165
	265.501	90.0004
	265.832	89.9883
	266.005	89.9883
	266.223	89.9721
	266.229	89.96
	266.441	89.956
	266.571	89.952
	266.921	89.9318
	267.03	89.9076
	267.154	89.8995
	267.262	89.8914
	267.428	89.8632
	267.764	89.851
	267.858	89.8551
	268.012	89.847
	268.079	89.8308
	268.318	89.8268
	268.523	89.8228
	268.799	89.8026
	268.751	89.7864
	269.026	89.7784
	269.057	89.7703
	269.463	89.742
	269.597	89.738
	269.73	89.7461
	269.812	89.7259
	269.977	89.7178
	270.256	89.7097
	270.432	89.6976
	270.523	89.6694
	270.646	89.6573
	270.811	89.6532
	271.045	89.6411
	271.333	89.6088
	271.336	89.6007
	271.563	89.5967
	271.588	89.5684
	271.967	89.5442
	272.095	89.5321
	272.265	89.52
	272.296	89.4998
	272.491	89.4958
	272.704	89.4958
	272.983	89.4756
	273.034	89.4554
	273.16	89.4514
	273.329	89.4514
	273.556	89.4312
	273.824	89.411
	273.91	89.411
	274.081	89.407
	274.065	89.3828
	274.414	89.3666
	274.599	89.3666
	274.82	89.3343
	274.803	89.3182
	275.038	89.3101
	275.181	89.306
	275.557	89.2859
	275.552	89.2697
	275.762	89.2697
	275.855	89.2576
	276.045	89.2334
	276.307	89.2092
	276.439	89.197
	276.559	89.1728
	276.646	89.1567
	276.857	89.1446
	277.085	89.1325
	277.322	89.1082
	277.324	89.1002
	277.546	89.0961
	277.608	89.08
	278.012	89.0558
	278.082	89.0517
	278.268	89.0517
	278.31	89.0234
	278.506	88.9992
	278.745	88.9831
	278.993	88.9669
	279.074	88.9387
	279.192	88.9145
	279.322	88.9104
	279.623	88.8902
	279.838	88.8741
	279.871	88.862
	280.089	88.8499
	280.113	88.8176
	280.49	88.7974
	280.6	88.7934
	280.798	88.7651
	280.842	88.7409
	281.058	88.7247
	281.23	88.7207
	281.556	88.6965
	281.578	88.6722
	281.76	88.6601
	281.847	88.644
	282.128	88.6157
	282.343	88.5996
	282.439	88.5915
	282.589	88.5632
	282.662	88.535
	282.95	88.5229
	283.129	88.5148
	283.366	88.4906
	283.361	88.4623
	283.604	88.4502
	283.721	88.43
	284.086	88.3897
	284.103	88.3654
	284.304	88.3533
	284.355	88.3291
	284.602	88.3008
	284.833	88.2928
	285.013	88.2887
	285.112	88.2645
	285.249	88.2443
	285.42	88.2322
	285.676	88.204
	285.886	88.1716
	285.917	88.1515
	286.121	88.1353
	286.19	88.099
	286.584	88.0748
	286.636	88.0627
	286.835	88.0465
	286.9	88.0102
	287.138	87.99
	287.349	87.986
	287.603	87.9658
	287.651	87.9375
	287.81	87.9254
	287.908	87.9173
	288.244	87.8891
	288.471	87.8608
	288.509	87.8406
	288.683	87.8124
	288.752	87.776
	289.134	87.7518
	289.255	87.7316
	289.458	87.7034
	289.48	87.6832
	289.722	87.6711
	289.886	87.6549
	290.208	87.6226
	290.234	87.6024
	290.45	87.5944
	290.461	87.5661
	290.797	87.5217
	291.01	87.5015
	291.152	87.4854
	291.25	87.445
	291.373	87.4167
	291.667	87.3925
	291.845	87.3764
	292.007	87.336
	292.076	87.3118
	292.25	87.2875
	292.398	87.2593
	292.755	87.227
	292.791	87.2068
	292.998	87.1947
	293.034	87.1503
	293.35	87.1261
	293.526	87.114
	293.74	87.0978
	293.787	87.0534
	293.974	87.0332
	294.139	87.0171
	294.41	86.9929
	294.569	86.9525
	294.647	86.9202
	294.83	86.904
	294.931	86.8596
	295.298	86.8314
	295.376	86.8152
	295.554	86.7829
	295.592	86.7466
	295.859	86.7224
	296.046	86.7143
	296.329	86.6739
	296.32	86.6336
	296.548	86.6174
	296.618	86.5932
	296.978	86.5528
	297.141	86.5165
	297.264	86.4963
	297.395	86.4721
	297.485	86.4317
	297.834	86.4075
	297.989	86.3954
	298.135	86.351
	298.189	86.3106
	298.406	86.2823
	298.622	86.2541
	298.914	86.2097
	298.912	86.1733
	299.185	86.1532
	299.181	86.1209
	299.581	86.0805
	299.701	86.0482
	299.849	86.0361
	299.974	85.9957
	300.085	85.9594
	300.389	85.9352
	300.569	85.9029
	300.718	85.8625
	300.811	85.8221
	300.98	85.7939
	301.197	85.7575
	301.503	85.7172
	301.522	85.697
	301.767	85.6808
	301.773	85.6405
	302.117	85.6122
	302.264	85.5961
	302.49	85.5718
	302.539	85.5274
	302.7	85.4951
	302.901	85.479
	303.191	85.4386
	303.299	85.3942
	303.416	85.3619
	303.585	85.3377
	303.744	85.2892
	304.064	85.2529
	304.136	85.2287
	304.333	85.1843
	304.384	85.1439
	304.649	85.1157
	304.857	85.0914
	305.105	85.039
	305.101	85.0026
	305.344	84.9784
	305.435	84.9542
	305.79	84.9017
	305.889	84.8654
	306.029	84.8371
	306.14	84.8008
	306.283	84.7604
	306.6	84.7281
	306.782	84.7039
	306.894	84.6514
	306.975	84.6151
	307.174	84.5909
	307.41	84.5545
	307.675	84.5101
	307.685	84.4697
	307.931	84.4536
	307.968	84.4253
	308.362	84.3769
	308.465	84.3486
	308.638	84.3204
	308.724	84.2679
	308.874	84.2235
	309.145	84.1952
	309.386	84.167
	309.494	84.1226
	309.584	84.0862
	309.754	84.0701
	309.997	84.0378
	310.262	83.9934
	310.298	83.9651
	310.517	83.9369
	310.523	83.8924
	310.922	83.8481
	311.035	83.8157
	311.279	83.7835
	311.299	83.735
	311.484	83.6906
	311.698	83.6664
	311.997	83.626
	312.045	83.5856
	312.18	83.5574
	312.305	83.5291
	312.53	83.4847
	312.837	83.4605
	312.889	83.4322
	313.095	83.3959
	313.143	83.3596
	313.443	83.3273
	313.624	83.3071
	313.857	83.2627
	313.848	83.2142
	314.081	83.182
	314.188	83.1456
	314.561	83.0891
	314.629	83.0487
	314.78	83.0164
	314.897	82.9761
	315.094	82.9317
	315.365	82.9034
	315.494	82.8792
	315.647	82.8307
	315.73	82.7944
	315.952	82.7661
	316.171	82.7419
	316.421	82.6975
	316.4	82.6612
	316.646	82.6329
	316.687	82.5966
	317.082	82.5481
	317.177	82.5239
	317.365	82.4957
	317.432	82.4432
	317.596	82.4028
	317.85	82.3786
	318.061	82.3544
	318.148	82.3019
	318.269	82.2615
	318.419	82.2494
	318.685	82.2131
	318.954	82.1727
	318.962	82.1364
	319.182	82.1081
	319.216	82.0556
	319.614	82.0072
	319.712	81.9708
	319.904	81.9426
	319.952	81.8901
	320.153	81.8497
	320.362	81.8296
	320.622	81.7892
	320.723	81.7529
	320.85	81.7206
	320.966	81.6923
	321.238	81.6479
	321.488	81.6156
	321.54	81.5873
	321.712	81.555
	321.763	81.5106
	322.085	81.4824
	322.229	81.4662
	322.475	81.4259
	322.502	81.3895
	322.704	81.3734
	322.83	81.3532
	323.181	81.3128
	323.232	81.2765
	323.395	81.2563
	323.469	81.22
	323.723	81.1715
	323.971	81.1392
	324.085	81.115
	324.217	81.0625
	324.316	81.0181
	324.573	81.002
	324.752	80.9858
	324.966	80.9334
	325.01	80.901
	325.225	80.8809
	325.306	80.8567
	325.687	80.8163
	325.745	80.7799
	325.928	80.7638
	325.967	80.7234
	326.19	80.6911
	326.438	80.6669
	326.622	80.6346
	326.708	80.5902
	326.844	80.5539
	327.01	80.5337
	327.251	80.5014
	327.485	80.453
	327.511	80.4287
	327.721	80.4085
	327.756	80.3682
	328.161	80.3318
	328.22	80.3117
	328.41	80.2955
	328.456	80.2592
	328.687	80.2309
	328.901	80.2148
	329.151	80.1906
	329.194	80.1582
	329.365	80.13
	329.452	80.1098
	329.727	80.0654
	329.97	80.0291
	330.019	80.0048
	330.198	79.9806
	330.239	79.9443
	330.617	79.916
	330.732	79.8999
	330.93	79.8716
	330.979	79.8353
	331.202	79.8111
	331.37	79.7949
	331.687	79.7545
	331.713	79.7223
	331.902	79.698
	331.965	79.6698
	332.229	79.6173
	332.471	79.589
	332.562	79.5688
	332.721	79.5325
	332.797	79.4921
	333.094	79.472
	333.274	79.4599
	333.461	79.4195
	333.489	79.3832
	333.723	79.367
	333.83	79.3387
	334.186	79.2943
	334.231	79.262
	334.427	79.2459
	334.455	79.2096
	334.715	79.1692
	334.956	79.145
	335.1	79.1369
	335.189	79.1006
	335.316	79.0723
	335.531	79.0562
	335.751	79.036
	335.952	78.9956
	335.972	78.9714
	336.21	78.9552
	336.272	78.9189
	336.652	78.8826
	336.711	78.8624
	336.911	78.8422
	336.935	78.7978
	337.19	78.7695
	337.398	78.7534
	337.609	78.7372
	337.663	78.6888
	337.808	78.6565
	337.949	78.6403
	338.229	78.6
	338.425	78.5636
	338.481	78.5435
	338.672	78.5314
	338.713	78.5031
	339.103	78.4789
	339.197	78.4668
	339.374	78.4385
	339.408	78.3941
	339.632	78.3537
	339.857	78.3295
	340.122	78.2851
	340.12	78.2488
	340.333	78.2245
	340.425	78.2003
	340.726	78.1599
	340.912	78.1317
	341.018	78.1196
	341.16	78.0873
	341.223	78.051
	341.589	78.0267
	341.732	78.0106
	341.889	77.9702
	341.933	77.9379
	342.134	77.9177
	342.337	77.8975
	342.649	77.8531
	342.632	77.8208
	342.87	77.8128
	342.896	77.7926
	343.213	77.7562
	343.392	77.7401
	343.53	77.7361
	343.645	77.7038
	343.725	77.6674
	344.015	77.6351
	344.217	77.6109
	344.381	77.5665
	344.424	77.5302
	344.605	77.51
	344.772	77.4858
	345.101	77.4494
	345.107	77.4252
	345.345	77.4091
	345.346	77.3727
	345.651	77.3404
	345.838	77.3162
	345.995	77.292
	346.089	77.2516
	346.211	77.2153
	346.42	77.1911
	346.645	77.1507
	346.827	77.1023
	346.881	77.07
	347.077	77.0457
	347.182	77.0054
	347.533	76.969
	347.591	76.9488
	347.797	76.9287
	347.822	76.8883
	348.092	76.86
	348.295	76.852
	348.54	76.8197
	348.57	76.7793
	348.734	76.7591
	348.878	76.7389
	349.2	76.6986
	349.361	76.6542
	349.435	76.6299
	349.619	76.6098
	349.718	76.5613
	350.089	76.529
	350.187	76.525
	350.383	76.5007
	350.428	76.4685
[truncated: 1,552 more rows]

## Sheet: Supplementary Fig. 14
	TGA			FS-COM-2
			Temp	Msss%
			21.8987	100
			21.7554	99.9856
			22.0191	99.9712
			22.0484	99.9616
			22.1151	99.928
			22.0097	99.8992
			22.1619	99.8752
			22.1762	99.8464
			22.6529	99.8273
			22.659	99.8225
			22.9396	99.8177
			22.9676	99.808
			23.2712	99.808
			23.5759	99.8225
			24.0244	99.8128
			24.0621	99.7889
			24.3865	99.7793
			24.4838	99.7793
			24.9279	99.7649
			25.2395	99.7601
			25.4156	99.7601
			25.6009	99.7553
			25.7495	99.7505
			25.9705	99.7505
			26.3283	99.7457
			26.6853	99.7265
			26.694	99.7217
			26.9529	99.7121
			26.9699	99.6977
			27.5231	99.6977
			27.6413	99.7121
			27.8981	99.7073
			27.9171	99.6929
			28.2102	99.6833
			28.3423	99.6833
			28.8534	99.6449
			28.8791	99.6209
			29.1272	99.6113
			29.1562	99.5921
			29.4538	99.5825
			29.7699	99.5825
			30.0125	99.5825
			30.0283	99.5681
			30.2399	99.5633
			30.3544	99.5585
			30.7596	99.5441
			30.9823	99.5297
			31.0345	99.5249
			31.2706	99.5249
			31.2825	99.5153
			31.6747	99.5201
			31.9151	99.5249
			32.1151	99.5057
			32.089	99.4961
			32.3573	99.5105
			32.4263	99.5057
			32.9319	99.4817
			32.9596	99.4721
			33.1971	99.4769
			33.2163	99.4625
			33.4492	99.4578
			33.7031	99.4625
			34.0488	99.4578
			34.0166	99.4386
			34.2169	99.429
			34.2948	99.4433
			34.6467	99.4242
			34.947	99.4098
			35.0338	99.405
			35.1727	99.3954
			35.2607	99.3858
			35.528	99.3858
			35.7751	99.3762
			36.0799	99.357
			36.0428	99.357
			36.3003	99.357
			36.2295	99.3426
			36.8011	99.3282
			36.8603	99.333
			37.0964	99.3378
			37.0846	99.3234
			37.3413	99.3234
			37.5439	99.3234
			37.9041	99.3138
			37.9318	99.2994
			38.1183	99.3042
			38.1835	99.3042
			38.4259	99.2802
			38.7927	99.2706
			38.8846	99.2754
			38.9885	99.261
			39.0882	99.2418
			39.3051	99.237
			39.6097	99.2418
			39.9347	99.2274
			39.8636	99.237
			40.1222	99.2514
			40.0588	99.2322
			40.5413	99.213
			40.6592	99.2082
			40.9134	99.2082
			40.8628	99.189
			41.0955	99.1698
			41.2571	99.1794
			41.6513	99.1746
			41.669	99.165
			41.856	99.1602
			41.9517	99.1506
			42.1275	99.1362
			42.4748	99.1314
			42.6296	99.1458
			42.7243	99.141
			42.7687	99.1362
			42.9422	99.141
			43.2671	99.1314
			43.5819	99.1218
			43.5487	99.117
			43.7945	99.117
			43.752	99.1026
			44.2087	99.0883
			44.3086	99.0931
			44.5174	99.0738
			44.5304	99.0547
			44.7646	99.0451
			44.8511	99.0547
			45.2887	99.0403
			45.3669	99.0403
			45.4731	99.0451
			45.5512	99.0403
			45.7302	99.0307
			46.0956	99.0259
			46.2662	99.0355
			46.3717	99.0211
			46.4352	99.0067
			46.5853	99.0115
			46.838	99.0067
			47.1885	98.9971
			47.163	98.9971
			47.4118	98.9923
			47.3346	98.9827
			47.8423	98.9827
			47.9547	98.9827
			48.1866	98.9635
			48.1433	98.9347
			48.3907	98.9203
			48.5178	98.9251
			48.9134	98.9107
			49.006	98.8963
			49.0968	98.8915
			49.2124	98.8819
			49.3301	98.8579
			49.7468	98.8483
			49.9152	98.8435
			50.0397	98.8291
			49.9152	98.8435
			50.0732	98.8195
			50.2626	98.8195
			50.4798	98.8195
			50.8294	98.8003
			50.7634	98.7955
			51.0377	98.7955
			50.9761	98.7811
			51.4531	98.7715
			51.5786	98.7811
			51.8242	98.7715
			51.7761	98.7379
			51.9513	98.7236
			52.1089	98.7236
			52.472	98.7091
			52.5917	98.6852
			52.6649	98.6804
			52.8098	98.69
			52.8916	98.6612
			53.2818	98.6516
			53.4063	98.6564
			53.5801	98.642
			53.6092	98.6276
			53.8425	98.6228
			54.0586	98.6276
			54.4089	98.6228
			54.2982	98.6084
			54.5604	98.6084
			54.5074	98.5988
			54.9574	98.5892
			55.1035	98.594
			55.2833	98.594
			55.3506	98.57
			55.4936	98.5604
			55.7195	98.5604
			56.002	98.5364
			56.1557	98.5076
			56.1789	98.4884
			56.3596	98.498
			56.4545	98.4788
			56.9134	98.474
			56.9533	98.474
			57.0982	98.4596
			57.1216	98.4356
			57.3669	98.4116
			57.5977	98.4068
			57.943	98.3876
			57.8894	98.378
			58.147	98.378
			58.0789	98.3684
			58.5155	98.3492
			58.6796	98.3253
			58.768	98.3157
			58.8608	98.2869
			58.9693	98.2581
			59.3158	98.2581
			59.5289	98.2629
			59.6903	98.2485
			59.7057	98.2389
			59.9058	98.2437
			59.9972	98.2341
			60.4132	98.2197
			60.4525	98.2197
			60.6586	98.2245
			60.6218	98.2101
			60.9229	98.1909
			61.1414	98.1861
			61.4058	98.1717
			61.3592	98.1477
			61.6154	98.1333
			61.6717	98.1333
			62.0273	98.1093
			62.235	98.0997
			62.2658	98.0901
			62.4395	98.0757
			62.4174	98.0277
			62.8451	98.0181
			63.0023	98.0277
			63.1796	97.9989
			63.1714	97.9845
			63.4161	97.9894
			63.5661	97.9989
			63.9339	97.9702
			63.8703	97.9414
			64.1251	97.9318
			64.1122	97.9078
			64.4086	97.879
			64.6518	97.8646
			64.8283	97.8646
			64.8841	97.8358
			65.0035	97.8262
			65.2121	97.8262
			65.5257	97.8214
			65.7298	97.8022
			65.7082	97.7878
			65.9269	97.7878
			65.9287	97.7542
			66.3688	97.7302
			66.4216	97.711
			66.6351	97.6966
			66.6421	97.6726
			66.8911	97.6726
			67.1283	97.6774
			67.454	97.663
			67.4128	97.6486
			67.5888	97.6438
			67.617	97.6342
			67.9659	97.5911
			68.2254	97.5719
			68.2729	97.5719
			68.4464	97.5623
			68.454	97.5287
			68.7982	97.5143
			68.9697	97.5143
			69.1841	97.4903
			69.1717	97.4759
			69.4044	97.4663
			69.4989	97.4519
			69.9653	97.4279
			69.9269	97.4135
			70.1211	97.4135
			70.1167	97.3751
			70.3782	97.3319
			70.6571	97.3271
			70.834	97.3271
			70.9263	97.2935
			71.0398	97.2743
			71.1693	97.2743
			71.4593	97.2743
			71.69	97.2455
			71.6581	97.2311
			71.8763	97.2216
			71.8594	97.1976
			72.3499	97.1832
			72.4203	97.1832
			72.6395	97.1688
			72.6039	97.1496
			72.8229	97.1304
			73.0307	97.14
			73.3361	97.116
			73.3602	97.1016
			73.5016	97.092
			73.5789	97.0968
			73.8569	97.068
			74.151	97.0488
			74.1904	97.0344
			74.3345	97.0056
			74.3265	96.9624
			74.702	96.9432
			74.893	96.924
			75.1562	96.9048
			75.1232	96.8905
			75.3754	96.8856
			75.387	96.8665
			75.8135	96.8281
			75.8669	96.8089
			75.9922	96.7993
			76.0616	96.7753
			76.2453	96.7561
			76.5726	96.7465
			76.7295	96.7465
			76.8386	96.7177
			76.901	96.6985
			77.09	96.6937
			77.3692	96.6745
			77.67	96.6457
			77.6172	96.6457
			77.8676	96.6553
			77.7957	96.6409
			78.2775	96.6121
			78.3708	96.5977
			78.5591	96.5929
			78.5831	96.5497
			78.7844	96.5257
			79.0627	96.5161
			79.3132	96.4921
			79.3586	96.4538
			79.4436	96.4298
			79.5484	96.4154
			79.8412	96.3722
			80.1379	96.3338
			80.1555	96.3194
			80.3691	96.3146
			80.3465	96.2762
			80.7191	96.2522
			80.8808	96.2522
			81.0814	96.2378
			81.0419	96.2186
			81.2887	96.2138
			81.4354	96.2138
			81.7863	96.1994
			81.8232	96.1754
			81.9212	96.1562
			82.03	96.1419
			82.2086	96.1083
			82.5326	96.0939
			82.6656	96.0987
			82.8003	96.0891
			82.843	96.0843
			83.08	96.0843
			83.2884	96.0651
			83.5543	96.0267
			83.4845	95.9931
			83.7685	95.9691
			83.7702	95.9403
			84.2177	95.9019
			84.2719	95.8779
			84.4269	95.8683
			84.5113	95.8347
			84.6378	95.8107
			84.9656	95.8011
			85.1672	95.7915
			85.2464	95.7627
			85.3074	95.7532
			85.4757	95.7436
			85.7259	95.7196
			86.0283	95.6764
			85.9608	95.6572
			86.234	95.6476
			86.2061	95.6092
			86.6816	95.5852
			86.7501	95.5756
			86.9286	95.5516
			86.9848	95.518
			87.1362	95.494
			87.3971	95.494
			87.6535	95.4796
			87.7376	95.4364
			87.8104	95.4268
			87.9396	95.4316
			88.1765	95.3885
			88.5314	95.3549
			88.5146	95.3357
			88.74	95.3309
			88.7017	95.3021
			89.0994	95.2829
			89.2114	95.2781
			89.4402	95.2637
			89.4512	95.2253
			89.6315	95.2061
			89.8122	95.1965
			90.1598	95.1629
			90.2377	95.1341
			90.3278	95.1197
			90.4356	95.1053
			90.628	95.0621
			90.9527	95.0333
			90.9987	95.0142
			91.1867	94.9902
			91.1959	94.9614
			91.4846	94.947
			91.6573	94.9422
			91.9197	94.899
			91.8854	94.8798
			92.1421	94.8606
			92.1971	94.8366
			92.599	94.7982
			92.6895	94.779
			92.7807	94.779
			92.8939	94.7598
			93.0299	94.731
			93.3715	94.7166
			93.4584	94.6926
			93.6148	94.659
			93.6593	94.6255
			93.9213	94.6207
			94.1278	94.6111
			94.3985	94.5727
			94.3525	94.5391
			94.591	94.5343
			94.5531	94.5103
			95.0006	94.4623
			95.1038	94.4335
			95.216	94.4287
			95.3246	94.4095
			95.4523	94.3807
			95.7975	94.3567
			95.9468	94.3375
			96.0806	94.2896
			96.1373	94.2512
			96.3069	94.2272
			96.5309	94.2032
			96.883	94.1696
			96.8201	94.1552
			97.0613	94.16
			96.9975	94.1312
			97.4402	94.0832
			97.5439	94.0688
			97.7236	94.0544
			97.7998	93.9968
			97.9276	93.9584
			98.2268	93.9393
			98.4112	93.9201
			98.5231	93.8865
			98.5659	93.8577
			98.7237	93.8433
			98.9224	93.8193
			99.2682	93.7857
			99.2822	93.7617
			99.507	93.7521
			99.4752	93.7089
			99.9317	93.6801
			100.017	93.6561
			100.204	93.6321
			100.237	93.5985
			100.385	93.5649
			100.645	93.5506
			100.904	93.5074
			101.011	93.469
			101.065	93.445
			101.211	93.4258
			101.393	93.3778
			101.739	93.3442
			101.74	93.3298
			101.992	93.3202
			101.946	93.2818
			102.35	93.253
			102.466	93.2386
			102.663	93.2099
			102.676	93.1619
			102.849	93.1283
			103.04	93.1091
			103.313	93.0707
			103.477	93.0275
			103.572	93.0083
			103.704	93.0083
			103.835	92.9603
			104.188	92.9267
			104.2	92.9027
			104.402	92.8691
			104.388	92.8212
			104.75	92.7876
			104.91	92.7732
			105.141	92.7396
			105.115	92.6964
			105.323	92.6724
			105.468	92.6532
			105.785	92.6004
			105.914	92.5572
			105.992	92.5476
			106.145	92.5332
			106.276	92.49
			106.643	92.4565
			106.677	92.4468
			106.856	92.4133
			106.839	92.3557
			107.177	92.3221
			107.357	92.3077
			107.619	92.2837
			107.607	92.2453
			107.832	92.2261
			107.927	92.2357
			108.253	92.1925
			108.371	92.1541
			108.455	92.1301
			108.589	92.0918
			108.71	92.0486
			109.104	92.015
			109.204	91.9958
			109.373	91.9622
			109.378	91.919
			109.648	91.8902
			109.824	91.8806
			110.105	91.8134
			110.061	91.7606
			110.307	91.7318
			110.37	91.7174
			110.722	91.6695
			110.852	91.6263
			110.957	91.6119
			111.079	91.5879
			111.156	91.5399
			111.563	91.5063
			111.668	91.4823
			111.826	91.4439
			111.838	91.4055
			112.094	91.3768
			112.267	91.3528
			112.56	91.2904
			112.492	91.2424
			112.734	91.2136
			112.817	91.1896
			113.21	91.1464
			113.331	91.1128
			113.398	91.0888
			113.511	91.06
			113.603	91.0072
			113.975	90.9593
			114.085	90.9305
			114.226	90.8777
			114.268	90.8393
			114.541	90.8201
			114.724	90.8057
			115.023	90.7625
			114.935	90.7193
			115.198	90.6953
			115.237	90.6617
			115.599	90.5994
			115.74	90.5562
			115.859	90.537
			115.983	90.5178
			116.085	90.4698
			116.436	90.4314
			116.525	90.417
			116.664	90.369
			116.71	90.3162
			116.979	90.2778
			117.171	90.2538
			117.48	90.2011
			117.407	90.1579
			117.669	90.1243
			117.693	90.0955
			118.06	90.0379
			118.187	89.9851
			118.302	89.9707
			118.414	89.9371
			118.56	89.894
			118.921	89.8604
			119.022	89.8364
			119.152	89.7836
			119.162	89.726
			119.454	89.6876
			119.632	89.6588
			119.915	89.6108
			119.892	89.5676
			120.122	89.5484
			120.159	89.5101
			120.541	89.4477
			120.648	89.4093
			120.761	89.3709
			120.885	89.3325
			121.018	89.2797
			121.366	89.2557
			121.458	89.2413
			121.601	89.1885
			121.606	89.1406
			121.89	89.107
			122.079	89.0734
			122.359	89.0158
			122.322	88.9726
			122.605	88.9486
			122.654	88.9294
			123.022	88.8814
			123.106	88.843
			123.206	88.8094
			123.32	88.7519
			123.448	88.6847
			123.826	88.6319
			123.932	88.5983
			124.074	88.5407
			124.083	88.4927
			124.385	88.4735
			124.585	88.4495
			124.815	88.3968
			124.763	88.3392
			125.029	88.3104
			125.096	88.2864
			125.486	88.224
			125.574	88.1712
			125.671	88.1472
			125.771	88.1232
			125.914	88.0609
			126.274	88.0129
			126.384	87.9841
			126.569	87.9409
			126.57	87.8929
			126.885	87.8545
			127.043	87.8257
			127.271	87.7777
			127.246	87.7345
			127.47	87.701
			127.539	87.6722
			127.921	87.6194
			128.035	87.5858
			128.174	87.5666
			128.271	87.5426
			128.437	87.4898
			128.757	87.437
			128.821	87.413
			128.989	87.3602
			129.011	87.3026
			129.339	87.2595
			129.512	87.2403
			129.754	87.2019
			129.709	87.1491
			129.938	87.1107
			130.057	87.0867
			130.417	87.0243
			130.5	86.9715
			130.62	86.9331
			130.743	86.9092
			130.923	86.8612
			131.245	86.8228
			131.272	86.7844
			131.46	86.7412
			131.464	86.6884
			131.831	86.6452
			131.996	86.626
			132.229	86.5876
			132.215	86.5493
			132.437	86.5253
			132.558	86.5061
			132.85	86.4437
			132.927	86.3861
			133.071	86.3573
			133.17	86.3285
			133.397	86.2757
			133.703	86.2421
			133.742	86.2181
			133.917	86.1894
			133.921	86.127
			134.287	86.0742
			134.422	86.0406
			134.637	85.9782
			134.653	85.9158
			134.859	85.8774
			135.05	85.8487
			135.317	85.8055
			135.38	85.7575
			135.495	85.7431
			135.584	85.7335
			135.86	85.6855
			136.129	85.6423
			136.153	85.6135
			136.382	85.5847
			136.375	85.5367
			136.786	85.5031
			136.887	85.4792
			137.076	85.4504
			137.061	85.4024
			137.258	85.3544
			137.513	85.3256
			137.748	85.2728
			137.817	85.22
			137.971	85.1864
			138.099	85.1672
			138.362	85.1336
			138.622	85.0952
			138.619	85.0713
			138.819	85.0473
			138.804	84.9849
			139.26	84.9417
			139.352	84.9273
			139.552	84.9129
			139.582	84.8601
			139.784	84.8265
			140.055	84.8025
			140.237	84.7593
			140.268	84.7066
			140.416	84.6634
			140.555	84.6394
			140.813	84.601
			141.101	84.5578
			141.086	84.5386
			141.324	84.5242
			141.337	84.4666
			141.772	84.4138
			141.811	84.3898
			141.995	84.3611
			142.024	84.3083
			142.252	84.2795
			142.531	84.2699
			142.691	84.2555
			142.79	84.2171
			142.887	84.1835
			143.065	84.1595
			143.281	84.1307
			143.519	84.0635
			143.529	84.0156
			143.774	84.0011
			143.843	83.9724
			144.264	83.9388
			144.292	83.9148
			144.458	83.9004
			144.484	83.862
			144.688	83.814
			144.977	83.79
			145.074	83.7756
			145.192	83.718
			145.304	83.6844
			145.552	83.6748
			145.758	83.6461
			145.969	83.5933
			145.967	83.5549
			146.184	83.5405
			146.275	83.5165
			146.674	83.4637
			146.688	83.4493
			146.891	83.4493
			146.927	83.4349
			147.214	83.3965
			147.454	83.3773
			147.537	83.3725
			147.671	83.3341
			147.748	83.2909
			148.072	83.2622
			148.236	83.243
			148.425	83.2142
			148.444	83.1854
			148.659	83.1806
			148.816	83.1662
			149.159	83.1326
			149.165	83.099
			149.35	83.0846
			149.398	83.051
			149.726	83.003
			149.962	82.979
			150.022	82.979
			150.161	82.955
			150.203	82.907
			150.594	82.8879
			150.676	82.8831
			150.876	82.8447
			150.904	82.8063
			151.132	82.7919
			151.359	82.7871
			151.641	82.7439
			151.626	82.7151
			151.789	82.6863
			151.862	82.6623
			152.195	82.6047
			152.399	82.5711
			152.439	82.5615
			152.623	82.5472
			152.702	82.5232
			153.109	82.504
			153.181	82.4992
			153.337	82.48
			153.344	82.4416
			153.604	82.4176
			153.805	82.3984
			154.037	82.3744
			154.076	82.3456
			154.249	82.336
			154.398	82.3408
			154.667	82.312
			154.86	82.2784
			154.878	82.2688
			155.066	82.2544
			155.191	82.216
			155.583	82.1873
			155.61	82.1728
			155.819	82.1776
			155.825	82.1489
			156.112	82.1345
			156.285	82.1249
			156.477	82.1153
			156.555	82.0817
			156.682	82.0625
			156.895	82.0577
			157.156	82.0481
			157.339	82.0193
			157.358	82.0097
			157.529	82.0145
			157.682	81.9857
			158.049	81.9569
			158.019	81.9377
			158.257	81.9281
			158.277	81.9041
			158.675	81.8705
			158.811	81.8657
			158.961	81.8561
			159.048	81.8225
			159.125	81.8081
			159.436	81.8033
			159.614	81.7986
			159.774	81.7698
			159.83	81.7554
			160.02	81.7698
			160.222	81.7602
			160.541	81.717
			160.504	81.6978
			160.722	81.6978
			160.758	81.6786
			161.139	81.645
			161.283	81.6402
			161.393	81.6498
			161.53	81.645
			161.603	81.621
			161.947	81.6162
			162.077	81.6162
			162.237	81.5778
			162.247	81.549
			162.491	81.5442
			162.714	81.549
			163.005	81.5298
			162.97	81.5298
			163.181	81.5394
			163.288	81.5394
			163.616	81.5106
			163.717	81.4866
			163.799	81.4866
			163.973	81.4674
			164.107	81.4386
			164.481	81.4434
			164.522	81.453
			164.734	81.4386
			164.714	81.4099
			165.034	81.4003
			165.18	81.4003
			165.43	81.3619
			165.408	81.3283
			165.585	81.3283
			165.786	81.3475
			166.096	81.3331
			166.2	81.3283
			166.26	81.3283
			166.41	81.3379
			166.608	81.3139
			166.94	81.2851
			166.942	81.2755
			167.18	81.2611
			167.176	81.2371
			167.575	81.2323
			167.684	81.2371
			167.86	81.2323
			167.898	81.2083
			168.039	81.2035
			168.319	81.2131
			168.525	81.1987
			168.643	81.1699
			168.72	81.1699
			168.901	81.1795
			169.144	81.1651
			169.428	81.1363
			169.386	81.1363
			169.628	81.1459
			169.627	81.1267
			170.055	81.1123
			170.155	81.1075
			170.299	81.1315
			170.393	81.1123
			170.552	81.1075
			170.858	81.1123
			170.982	81.1123
			171.111	81.0979
			171.157	81.0883
			171.389	81.0979
			171.636	81.0979
			171.874	81.0691
			171.86	81.0787
			172.125	81.0979
			172.177	81.1027
			172.554	81.0739
			172.604	81.0739
			172.742	81.0836
			172.826	81.0739
			173.025	81.0404
			173.331	81.0212
			173.425	81.0356
			173.598	81.0308
			173.62	81.0116
			173.958	81.0116
			174.11	81.0356
			174.303	81.026
			174.31	81.0164
			174.536	81.0212
			174.726	81.0356
			175.03	81.0116
			175.081	80.9972
			175.205	80.9924
			175.29	80.9924
			175.541	80.9684
			175.816	80.9588
			175.832	80.9684
			176.039	80.9684
			176.037	80.9492
			176.496	80.9444
			176.584	80.9684
			176.784	80.9684
			176.806	80.9396
			176.99	80.9348
			177.23	80.9588
			177.453	80.954
			177.511	80.9252
			177.644	80.9204
			177.82	80.9396
			178.077	80.9444
			178.334	80.93
			178.313	80.9252
			178.544	80.9396
			178.58	80.9252
			179.014	80.9108
			179.059	80.9108
			179.246	80.9204
			179.287	80.9108
			179.513	80.9012
			179.796	80.9156
			179.904	80.9156
			180.022	80.8964
			180.126	80.8916
			180.368	80.8964
			180.591	80.9156
			180.789	80.9012
			180.799	80.8964
			181.008	80.9204
			181.099	80.9204
			181.462	80.906
			181.503	80.8964
			181.659	80.8916
			181.714	80.882
			182.013	80.8724
			182.269	80.8676
			182.34	80.882
			182.489	80.8724
			182.538	80.8532
			182.914	80.858
			183.016	80.8676
			183.208	80.8388
			183.248	80.8196
			183.476	80.834
			183.68	80.8676
			183.932	80.858
			183.967	80.8532
			184.116	80.8676
			184.203	80.882
			184.488	80.858
			184.737	80.8388
			184.75	80.8484
			184.959	80.8676
			184.999	80.8628
			185.435	80.8628
			185.48	80.8772
			185.661	80.8868
			185.661	80.8628
			185.899	80.8484
			186.14	80.8436
			186.327	80.8292
			186.404	80.81
			186.518	80.8052
			186.729	80.8244
			186.988	80.8244
			187.189	80.8052
			187.193	80.8148
			187.402	80.834
			187.503	80.8292
			187.888	80.8196
			187.908	80.8196
			188.118	80.8436
			188.155	80.8292
			188.453	80.8244
			188.679	80.8388
			188.786	80.8484
			188.911	80.8244
			188.971	80.81
			189.295	80.8196
			189.429	80.8244
			189.622	80.7908
			189.646	80.7668
			189.874	80.762
			190.064	80.7764
			190.384	80.7524
			190.375	80.7476
			190.562	80.762
			190.647	80.786
			190.954	80.786
			191.141	80.7956
			191.185	80.8148
			191.368	80.8196
			191.435	80.8004
			191.848	80.8196
			191.908	80.8388
			192.108	80.8388
			192.126	80.8196
			192.361	80.8148
			192.559	80.8292
			192.77	80.8052
			192.815	80.7716
			192.986	80.7668
			193.176	80.786
			193.44	80.7812
			193.63	80.7716
			193.648	80.7812
			193.844	80.8052
			193.936	80.7956
			194.305	80.7668
			194.298	80.762
			194.518	80.7764
			194.513	80.7572
			194.876	80.7428
			195.061	80.7572
			195.215	80.7764
			195.315	80.7764
			195.397	80.7764
			195.701	80.7908
			195.864	80.8004
			196.031	80.7812
			196.05	80.7764
			196.266	80.7812
			196.48	80.7812
			196.791	80.7668
			196.768	80.7716
			197.021	80.786
			197.016	80.7812
			197.391	80.7668
			197.55	80.7716
			197.658	80.7956
			197.77	80.7812
			197.849	80.7524
			198.223	80.7572
			198.333	80.7812
			198.514	80.7764
			198.556	80.7668
			198.819	80.7764
			199.021	80.81
			199.253	80.7908
			199.23	80.7716
			199.434	80.762
			199.583	80.7572
			199.878	80.738
			200.01	80.7236
			200.091	80.738
			200.247	80.762
			200.408	80.7524
			200.757	80.7572
			200.779	80.7764
			200.98	80.786
			200.951	80.7572
			201.337	80.7476
			201.497	80.762
			201.669	80.7572
			201.742	80.738
			201.874	80.7236
			202.176	80.738
			202.341	80.738
			202.467	80.7188
			202.531	80.7141
			202.704	80.7284
			202.908	80.7236
			203.209	80.6949
			203.197	80.6949
			203.438	80.7092
			203.436	80.69
			203.866	80.6804
			203.981	80.6852
			204.088	80.7044
			204.208	80.6997
			204.352	80.6949
			204.689	80.7092
			204.748	80.7284
			204.906	80.7236
			204.966	80.7044
			205.268	80.7236
			205.446	80.738
			205.683	80.7141
			205.701	80.7044
			205.883	80.7092
			206.025	80.7284
			206.354	80.7044
			206.466	80.6949
			206.574	80.7092
			206.685	80.7236
			206.898	80.7092
			207.214	80.6997
			207.212	80.7141
			207.432	80.7236
			207.418	80.6949
			207.85	80.6852
			207.935	80.7044
			208.137	80.7141
			208.213	80.6997
			208.341	80.6997
			208.619	80.7141
			208.799	80.7188
			208.909	80.6949
			208.996	80.6804
			209.161	80.6804
			209.412	80.6613
			209.693	80.6421
			209.673	80.6421
			209.913	80.6565
			209.972	80.6469
			210.376	80.6229
			210.409	80.6325
			210.529	80.6469
			210.614	80.6325
			210.808	80.6133
			211.077	80.6181
			211.17	80.6469
			211.339	80.6421
			211.361	80.6325
			211.686	80.6421
			211.847	80.6565
			212.078	80.6421
			212.101	80.6277
			212.312	80.6373
			212.476	80.6565
			212.788	80.6325
			212.817	80.6325
			212.96	80.6421
			213.06	80.6469
			213.332	80.6181
			213.587	80.6085
			213.599	80.6277
			213.856	80.6325
			213.863	80.6229
			214.279	80.6277
			214.346	80.6469
			214.532	80.6517
			214.564	80.6325
			214.762	80.6277
			215.031	80.6373
			215.246	80.6373
			215.302	80.6181
			215.412	80.6133
			215.649	80.6277
			215.89	80.6229
			216.101	80.6037
			216.064	80.5989
			216.297	80.6085
			216.388	80.6085
			216.751	80.5941
			216.77	80.5893
			216.999	80.6037
			217.035	80.5893
			217.334	80.5653
			217.571	80.5749
			217.665	80.5941
			217.808	80.5845
			217.882	80.5797
			218.237	80.5989
			218.385	80.6277
			218.554	80.6133
			218.579	80.5845
			218.796	80.5845
			219.016	80.6037
			219.293	80.5845
			219.278	80.5557
			219.468	80.5557
			219.582	80.5797
			219.899	80.5653
			220.085	80.5605
			220.143	80.5557
			220.331	80.5653
			220.376	80.5461
			220.776	80.5365
			220.813	80.5509
			221.005	80.5557
			221.013	80.5413
			221.312	80.5413
			221.539	80.5509
			221.705	80.5605
			221.794	80.5413
			221.9	80.5365
			222.169	80.5461
			222.356	80.5461
			222.505	80.5221
			222.557	80.5077
			222.744	80.5173
			222.917	80.5125
			223.249	80.4885
			223.269	80.4981
			223.492	80.5221
			223.511	80.5317
			223.869	80.5173
			224.027	80.5125
			224.076	80.5269
			224.22	80.5173
			224.301	80.4885
			224.673	80.4837
			224.748	80.4933
			224.898	80.4741
			224.937	80.4597
			225.205	80.4597
			225.391	80.4741
			225.651	80.4501
			225.664	80.4357
			225.84	80.4453
			226.022	80.4645
			226.295	80.4549
			226.459	80.4453
			226.518	80.4453
			226.689	80.4549
			226.836	80.4453
			227.181	80.4261
			227.173	80.4261
			227.409	80.4309
			227.418	80.4117
			227.809	80.4069
			227.953	80.4069
			228.088	80.4165
			228.201	80.4069
			228.316	80.4021
			228.624	80.4117
			228.785	80.4309
			228.921	80.4117
			228.965	80.4117
			229.181	80.4165
			229.414	80.4213
			229.697	80.4117
			229.667	80.4117
			229.911	80.4213
			229.96	80.4213
			230.347	80.4165
			230.443	80.4165
			230.541	80.4261
			230.665	80.4261
			230.841	80.4069
			231.154	80.4069
			231.214	80.4261
			231.434	80.4165
			231.429	80.3973
			231.767	80.3925
			231.924	80.4117
			232.146	80.4117
			232.179	80.3877
			232.334	80.3877
			232.579	80.4021
			232.831	80.3925
			232.915	80.3685
			233.021	80.3685
			233.177	80.3781
			233.421	80.3685
			233.694	80.3541
			233.681	80.3589
			233.94	80.3685
			233.959	80.3541
			234.366	80.3445
			234.438	80.3589
			234.604	80.3685
			234.683	80.3493
			234.817	80.3302
			235.126	80.335
			235.253	80.3541
			235.39	80.3302
			235.433	80.3157
			235.717	80.3205
			235.908	80.335
			236.128	80.3205
			236.143	80.3205
			236.367	80.335
			236.539	80.3493
			236.827	80.3445
			236.885	80.3445
			237.056	80.3589
			237.149	80.3685
			237.391	80.3445
			237.66	80.3302
			237.703	80.3302
			237.902	80.3302
			237.911	80.3062
			238.331	80.287
			238.436	80.3014
			238.596	80.3014
			238.647	80.2822
			238.847	80.2774
			239.13	80.2966
			239.288	80.2966
			239.363	80.2774
			239.468	80.287
			239.706	80.3014
			239.924	80.3014
			240.14	80.2822
			240.17	80.287
			240.377	80.3062
			240.484	80.2966
			240.837	80.2678
			240.876	80.2678
			241.063	80.2822
			241.111	80.2726
			241.416	80.2534
			241.651	80.2582
			241.71	80.2822
			241.883	80.2774
			241.93	80.2582
			242.328	80.263
			242.398	80.2822
			242.574	80.2678
			242.592	80.2486
			242.825	80.2534
			243.017	80.2678
			243.231	80.2486
			243.28	80.2294
			243.408	80.2294
			243.554	80.239
			243.831	80.2102
			244.04	80.191
			244.034	80.2006
			244.221	80.2198
			244.342	80.2054
			244.744	80.191
			244.742	80.191
			244.938	80.2006
			244.968	80.1862
			245.304	80.1622
			245.467	80.1718
			245.597	80.1814
			245.746	80.1766
			245.818	80.1766
			246.159	80.191
			246.315	80.2054
			246.488	80.1766
			246.514	80.1622
			246.727	80.1718
			246.915	80.1766
			247.219	80.1526
			247.176	80.1334
			247.381	80.1526
			247.472	80.1622
			247.795	80.1382
			247.945	80.1286
			247.995	80.1478
			248.183	80.1574
			248.315	80.143
			248.66	80.1382
			248.696	80.1478
			248.91	80.1478
			248.921	80.1238
			249.255	80.1142
			249.42	80.1238
			249.623	80.1142
			249.691	80.0998
			249.792	80.0998
			250.088	80.119
			250.261	80.119
			250.381	80.095
			250.421	80.095
			250.599	80.1286
			250.805	80.1238
			251.063	80.0998
			251.032	80.0998
			251.274	80.1382
			251.334	80.1334
			251.674	80.1094
			251.793	80.1046
			251.91	80.1238
			252.048	80.1142
			252.177	80.095
			252.521	80.0902
			252.594	80.1094
			252.794	80.095
			252.831	80.0758
			253.145	80.071
			253.309	80.0806
			253.541	80.0614
			253.546	80.0422
			253.716	80.0518
			253.948	80.0614
			254.188	80.0518
			254.288	80.047
			254.405	80.0614
			254.536	80.0758
			254.775	80.0518
			255.042	80.0374
			255.049	80.0374
			255.285	80.0518
			255.286	80.0326
			255.704	80.0182
			255.774	80.0374
			255.929	80.0614
			256.016	80.0422
			256.201	80.0326
			256.486	80.0374
			256.596	80.0422
			256.738	80.023
			256.792	79.999
			257.071	79.999
			257.251	80.023
			257.449	80.0038
			257.472	79.9942
			257.671	80.0086
			257.86	80.0182
			258.129	80.0134
			258.206	80.0038
			258.327	80.0086
			258.421	80.0182
			258.68	79.999
			258.927	79.9846
			258.937	79.9894
			259.16	79.9942
			259.175	79.975
			259.6	79.9655
			259.652	79.9702
			259.835	79.975
			259.884	79.9558
			260.085	79.9415
			260.337	79.9367
			260.463	79.9415
			260.6	79.9271
			260.67	79.9223
			260.93	79.9319
			261.134	79.9367
			261.353	79.9223
			261.352	79.9127
			261.562	79.9271
			261.711	79.9271
			262.063	79.9127
			262.061	79.9127
			262.235	79.9271
			262.308	79.9271
			262.607	79.8983
			262.837	79.8887
			262.892	79.8935
			263.092	79.8839
			263.149	79.8695
			263.538	79.8743
			263.621	79.8983
			263.826	79.8935
			263.841	79.8839
			264.074	79.8887
			264.301	79.8935
			264.495	79.8791
			264.563	79.8455
			264.666	79.8455
			264.907	79.8695
			265.16	79.8647
			265.335	79.8407
			265.364	79.8455
			265.579	79.8743
			265.741	79.8743
			266.078	79.8503
			266.08	79.8503
			266.325	79.8695
			266.351	79.8551
			266.67	79.8263
			266.862	79.8215
			266.967	79.8311
			267.115	79.8167
			267.176	79.8071
			267.563	79.8119
			267.666	79.8359
			267.835	79.8167
			267.866	79.8023
			268.129	79.8071
			268.325	79.8071
			268.545	79.7879
			268.577	79.7735
			268.759	79.7831
			268.946	79.8071
			269.208	79.7831
			269.344	79.7783
			269.428	79.7879
			269.598	79.7975
			269.757	79.7783
			270.09	79.7591
			270.11	79.7687
			270.332	79.7783
			270.317	79.7543
			270.694	79.7303
			270.855	79.7399
			270.984	79.7543
			271.075	79.7351
			271.212	79.7207
			271.548	79.7303
			271.697	79.7447
			271.819	79.7255
			271.896	79.7063
			272.125	79.7159
			272.33	79.7255
			272.583	79.7015
			272.589	79.6967
			272.779	79.6967
			272.92	79.7111
			273.21	79.6967
			273.317	79.6919
			273.41	79.7015
			273.548	79.7111
			273.732	79.6967
			274.029	79.7015
			274.04	79.7207
			274.247	79.7255
			274.241	79.7063
			274.65	79.7015
			274.747	79.7111
			274.879	79.7063
			274.973	79.6775
			275.12	79.6727
			275.402	79.6823
			275.545	79.6871
			275.68	79.6631
			275.729	79.6727
			275.924	79.6919
			276.13	79.7063
			276.395	79.6871
			276.382	79.6823
			276.591	79.6919
			276.695	79.6871
			277.034	79.6631
			277.098	79.6487
			277.198	79.6535
			277.322	79.6535
			277.529	79.6343
			277.811	79.6295
			277.822	79.6391
			278.036	79.6439
			278.062	79.6295
			278.436	79.6247
			278.523	79.6343
			278.727	79.6391
			278.758	79.6199
			278.941	79.6151
			279.187	79.6247
			279.385	79.6199
			279.462	79.6055
			279.551	79.596
			279.771	79.6103
			279.983	79.6151
			280.198	79.5911
			280.197	79.5768
			280.417	79.5815
			280.526	79.5672
			280.882	79.5336
			280.93	79.524
			281.08	79.5384
			281.154	79.5336
			281.411	79.5192
			281.653	79.5288
			281.741	79.5528
			281.914	79.5528
			281.959	79.5384
			282.352	79.5384
			282.462	79.5576
			282.662	79.5528
			282.692	79.5384
			282.908	79.5336
			283.169	79.548
			283.374	79.5288
			283.471	79.5048
			283.586	79.5048
			283.784	79.524
			284.015	79.5096
			284.216	79.4952
			284.251	79.5
			284.446	79.5288
			284.547	79.5144
			284.89	79.4952
			284.9	79.4904
			285.085	79.5096
			285.114	79.4952
			285.399	79.4664
			285.604	79.4664
			285.678	79.4856
			285.828	79.476
			285.884	79.4568
			286.272	79.4616
			286.368	79.4856
			286.536	79.4808
			286.579	79.4712
			286.832	79.4712
			287.016	79.4808
			287.257	79.4664
			287.303	79.4376
			287.462	79.4232
			287.608	79.4424
			287.875	79.4232
			288.071	79.4136
			288.09	79.4184
			288.301	79.4328
			288.44	79.4232
			288.789	79.4088
			288.77	79.404
			288.966	79.4088
			288.991	79.3752
			289.321	79.356
			289.486	79.3608
			289.584	79.3704
			289.724	79.3512
			289.787	79.3416
			290.133	79.356
			290.243	79.3656
			290.402	79.3464
			290.422	79.3176
			290.652	79.3272
			290.841	79.332
			291.085	79.3128
			291.094	79.3032
			291.244	79.3176
			291.386	79.3368
			291.686	79.3224
			291.821	79.3224
			291.876	79.332
			292.033	79.3368
			292.183	79.3128
			292.521	79.2936
			292.522	79.308
			292.749	79.3176
			292.745	79.2936
			293.111	79.2744
			293.238	79.2888
			293.415	79.3032
			293.508	79.2792
			293.605	79.2696
			293.933	79.284
			294.093	79.308
			294.235	79.2888
			294.272	79.2744
			294.513	79.2888
			294.709	79.2936
			294.98	79.2648
			294.941	79.2504
			295.152	79.26
			295.291	79.2744
			295.579	79.2504
			295.712	79.2408
			295.775	79.2504
			295.943	79.2552
			296.113	79.2216
			296.404	79.2073
			296.433	79.2168
			296.645	79.2216
			296.623	79.1977
			297.013	79.1881
			297.146	79.2025
			297.275	79.2073
			297.377	79.1881
			297.493	79.1737
			297.805	79.1977
			297.931	79.2073
			298.065	79.1929
			298.121	79.1929
			298.363	79.2025
			298.553	79.1977
			298.785	79.1785
			298.776	79.1593
			299.012	79.1689
			299.117	79.1641
			299.436	79.1449
			299.513	79.1497
			299.614	79.1689
			299.727	79.1785
			299.927	79.1497
			300.214	79.1401
			300.223	79.1641
			300.419	79.1641
			300.426	79.1305
			300.838	79.1161
			300.939	79.1305
			301.121	79.1353
			301.165	79.1017
			301.333	79.0825
			301.619	79.0969
			301.768	79.0921
			301.866	79.0729
			301.941	79.0729
			302.167	79.0873
			302.365	79.0969
			302.616	79.0777
			302.597	79.0777
			302.826	79.0969
			302.922	79.0873
			303.284	79.0489
			303.322	79.0345
			303.442	79.0441
			303.56	79.0393
			303.793	79.0153
			304.046	79.0057
			304.082	79.0249
			304.282	79.0249
			304.306	79.0009
			304.693	78.9961
			304.763	79.0057
			304.97	79.0105
			305.014	78.9961
			305.203	78.9769
			305.452	78.9961
			305.638	78.9865
			305.718	78.9721
			305.81	78.9673
			306.031	78.9673
			306.263	78.9673
			306.455	78.9433
			306.489	78.9433
			306.705	78.9529
			306.839	78.9529
			307.178	78.9337
			307.199	78.9385
			307.36	78.9577
			307.449	78.9577
			307.704	78.9337
			307.926	78.9337
			307.976	78.9385
			308.171	78.9289
			308.197	78.8953
			308.592	78.8953
			308.686	78.9001
			308.878	78.8905
			308.905	78.8809
			309.121	78.8857
			309.346	78.9145
			309.534	78.9145
			309.612	78.8905
			309.708	78.8953
			309.914	78.9097
			310.132	78.8905
			310.329	78.8618
			310.349	78.8569
			310.557	78.8714
			310.681	78.8666
			310.996	78.8378
			311.012	78.8474
			311.207	78.8666
			311.245	78.8666
			311.539	78.8474
			311.747	78.8474
			311.801	78.8666
			311.983	78.8569
			312.029	78.833
			312.445	78.8186
			312.521	78.8282
			312.725	78.8138
			312.775	78.7898
			313.059	78.7706
			313.247	78.7802
			313.448	78.7754
			313.525	78.7562
			313.658	78.7658
			313.868	78.7802
			314.08	78.7754
			314.29	78.7658
			314.328	78.7658
			314.524	78.7802
			314.669	78.761
			315.004	78.737
			315.03	78.7418
			315.226	78.7562
			315.258	78.7466
			315.584	78.7178
			315.758	78.7274
			315.833	78.7562
			316.025	78.7466
			316.102	78.7226
			316.458	78.7178
			316.553	78.7418
			316.727	78.7322
			316.765	78.6986
			317.004	78.6938
			317.186	78.713
			317.381	78.7034
			317.441	78.6794
			317.564	78.6698
			317.766	78.689
			318.004	78.6794
			318.186	78.6554
			318.207	78.6554
			318.38	78.6746
			318.581	78.6698
			318.877	78.6554
			318.875	78.6458
			319.08	78.665
			319.123	78.6554
			319.443	78.6314
			319.614	78.6266
			319.703	78.6266
			319.886	78.6218
			319.962	78.6074
			320.311	78.6122
			320.385	78.6266
			320.574	78.617
			320.608	78.6026
			320.873	78.6026
			321.045	78.6122
			321.257	78.593
			321.293	78.5786
			321.455	78.5738
			321.685	78.5882
			321.907	78.5786
			322.064	78.5594
			322.115	78.5642
			322.306	78.5738
			322.481	78.5546
			322.81	78.5306
			322.815	78.521
			323.04	78.5354
			323.051	78.5258
			323.41	78.5019
			323.568	78.5066
			323.675	78.5258
			323.813	78.5258
			323.903	78.5114
			324.262	78.5162
			324.335	78.5258
			324.505	78.5162
			324.522	78.4874
			324.824	78.4874
			324.993	78.4971
			325.195	78.4827
			325.238	78.4587
			325.407	78.4731
			325.633	78.4874
			325.86	78.4779
			325.986	78.4635
			326.064	78.4731
			326.215	78.4922
			326.407	78.4731
			326.729	78.4539
			326.732	78.4587
			326.952	78.4779
			326.979	78.4587
			327.362	78.4299
			327.503	78.4299
			327.62	78.4491
			327.748	78.4299
			327.902	78.4011
			328.212	78.4107
			328.3	78.4347
			328.474	78.4251
			328.478	78.4059
			328.789	78.4059
			328.933	78.4251
			329.158	78.3963
			329.188	78.3627
			329.352	78.3675
			329.573	78.3915
			329.793	78.3819
			329.908	78.3723
			329.981	78.3771
			330.132	78.4011
			330.351	78.3915
			330.644	78.3771
			330.612	78.3819
			330.842	78.4011
			330.902	78.3867
			331.262	78.3627
			331.392	78.3627
			331.489	78.3771
			331.634	78.3627
			331.773	78.3291
			332.087	78.3339
			332.149	78.3531
			332.35	78.3579
			332.384	78.3339
			332.698	78.3339
			332.833	78.3483
			333.081	78.3339
			333.11	78.3003
			333.286	78.3003
			333.531	78.3051
			333.753	78.2907
			333.854	78.2715
			333.937	78.2667
			334.113	78.2811
			334.317	78.2667
			334.59	78.2475
			334.572	78.2523
			334.813	78.2763
			334.851	78.2619
			335.238	78.2379
			335.32	78.2379
			335.455	78.2571
			335.56	78.2475
			335.725	78.2283
			336.008	78.2331
			336.102	78.2523
			336.263	78.2475
			336.272	78.2283
			336.618	78.2379
			336.758	78.2523
			336.961	78.2379
			337.006	78.2187
			337.187	78.2187
			337.444	78.2379
			337.64	78.2235
			337.731	78.1995
			337.851	78.2043
			338.012	78.2187
			338.241	78.1947
			338.491	78.1659
			338.506	78.1707
			338.713	78.1851
			338.792	78.1707
			339.171	78.1515
			339.253	78.1563
			339.4	78.1803
			339.473	78.1659
			339.698	78.1372
			339.99	78.1324
			340.059	78.1419
			340.22	78.1372
			340.271	78.1132
			340.613	78.1132
			340.749	78.1324
			340.958	78.1227
			341.017	78.1036
			341.21	78.0988
			341.441	78.1132
			341.675	78.1084
			341.766	78.094
			341.87	78.0988
			342.06	78.1179
			342.295	78.1084
			342.552	78.0892
			342.528	78.0844
			342.772	78.0892
			342.872	78.0796
			343.241	78.0508
			343.262	78.0508
			343.407	78.0652
			343.499	78.0556
			343.736	78.0316
			343.962	78.0268
			344.013	78.0412
			344.22	78.0316
			344.234	78.0076
			344.603	78.0076
			344.732	78.0364
			344.929	78.0316
			344.947	78.0124
			345.146	78.0124
			345.375	78.0316
			345.586	78.0172
			345.661	77.9884
			345.783	77.974
			345.982	77.9836
			346.197	77.9644
			346.406	77.9356
			346.425	77.9308
			346.667	77.9452
			346.769	77.9404
			347.124	77.9308
			347.135	77.9356
			347.325	77.95
			347.398	77.9452
			347.666	77.9164
			347.891	77.9116
			347.951	77.9164
			348.137	77.902
			348.157	77.878
			348.554	77.8876
			348.643	77.9116
			348.826	77.9068
			348.847	77.8876
			349.063	77.8924
			349.29	77.9116
			349.464	77.8924
			349.526	77.8732
			349.654	77.8684
			349.888	77.8732
			350.081	77.8588
			350.267	77.83
			350.326	77.8348
			350.534	77.8444
			350.703	77.83
			351.034	77.806
			351.052	77.8156
			351.241	77.8396
			351.322	77.8348
			351.619	77.8108
			351.812	77.8156
			351.868	77.8252
			352.043	77.8204
			352.108	77.8012
			352.494	77.7916
			352.531	77.8108
			352.7	77.806
[truncated: 1,541 more rows]

## Sheet: Supplementary Fig. 24
		FS-COM-1 XRD
			3 M		6 M		9 M		12 M
		degree	Intensity	degree	Intensity	degree	Intensity	degree	Intensity
		3.02253	1913	3.02253	1848	3.02253	1849	3.02253	2204
		3.04879	1810	3.04879	1851	3.04879	1713	3.04879	2115
		3.07505	1639	3.07505	1758	3.07505	1728	3.07505	2051
		3.10131	1691	3.10131	1663	3.10131	1684	3.10131	2005
		3.12757	1606	3.12757	1708	3.12757	1552	3.12757	1898
		3.15383	1547	3.15383	1505	3.15383	1550	3.15383	1816
		3.18009	1444	3.18009	1452	3.18009	1479	3.18009	1780
		3.20635	1451	3.20635	1515	3.20635	1433	3.20635	1736
		3.23261	1476	3.23261	1355	3.23261	1400	3.23261	1649
		3.25888	1388	3.25888	1346	3.25888	1311	3.25888	1521
		3.28514	1372	3.28514	1322	3.28514	1307	3.28514	1595
		3.3114	1295	3.3114	1286	3.3114	1258	3.3114	1523
		3.33766	1247	3.33766	1288	3.33766	1234	3.33766	1502
		3.36392	1246	3.36392	1220	3.36392	1265	3.36392	1417
		3.39018	1176	3.39018	1166	3.39018	1180	3.39018	1438
		3.41644	1189	3.41644	1194	3.41644	1120	3.41644	1425
		3.4427	1147	3.4427	1099	3.4427	1084	3.4427	1402
		3.46896	1151	3.46896	1152	3.46896	1071	3.46896	1326
		3.49522	1108	3.49522	1139	3.49522	1066	3.49522	1325
		3.52148	1102	3.52148	1103	3.52148	1158	3.52148	1328
		3.54774	1093	3.54774	1129	3.54774	1044	3.54774	1339
		3.574	1039	3.574	1072	3.574	1055	3.574	1236
		3.60026	1094	3.60026	1066	3.60026	1027	3.60026	1250
		3.62652	1080	3.62652	1043	3.62652	1053	3.62652	1238
		3.65278	1081	3.65278	1027	3.65278	1069	3.65278	1285
		3.67904	1047	3.67904	1046	3.67904	1004	3.67904	1252
		3.7053	984	3.7053	1025	3.7053	963	3.7053	1257
		3.73157	1100	3.73157	988	3.73157	1041	3.73157	1278
		3.75783	1049	3.75783	1004	3.75783	1039	3.75783	1223
		3.78409	1035	3.78409	1056	3.78409	1020	3.78409	1295
		3.81035	1002	3.81035	969	3.81035	990	3.81035	1236
		3.83661	999	3.83661	1065	3.83661	978	3.83661	1287
		3.86287	1029	3.86287	1033	3.86287	932	3.86287	1200
		3.88913	1063	3.88913	1032	3.88913	987	3.88913	1271
		3.91539	1040	3.91539	1028	3.91539	1039	3.91539	1272
		3.94165	1085	3.94165	1044	3.94165	1004	3.94165	1305
		3.96791	1034	3.96791	1011	3.96791	1004	3.96791	1201
		3.99417	1054	3.99417	1016	3.99417	996	3.99417	1259
		4.02043	1022	4.02043	1013	4.02043	973	4.02043	1225
		4.04669	1009	4.04669	999	4.04669	1003	4.04669	1255
		4.07295	985	4.07295	1044	4.07295	1004	4.07295	1251
		4.09921	1036	4.09921	1027	4.09921	1004	4.09921	1245
		4.12547	989	4.12547	995	4.12547	976	4.12547	1246
		4.15173	1022	4.15173	980	4.15173	972	4.15173	1179
		4.178	1074	4.178	1017	4.178	949	4.178	1191
		4.20426	1000	4.20426	995	4.20426	966	4.20426	1222
		4.23052	1027	4.23052	1031	4.23052	908	4.23052	1263
		4.25678	1010	4.25678	1045	4.25678	979	4.25678	1198
		4.28304	993	4.28304	1031	4.28304	993	4.28304	1208
		4.3093	1013	4.3093	1007	4.3093	949	4.3093	1205
		4.33556	946	4.33556	1027	4.33556	972	4.33556	1198
		4.36182	1011	4.36182	977	4.36182	984	4.36182	1157
		4.38808	1025	4.38808	1000	4.38808	943	4.38808	1244
		4.41434	1011	4.41434	1024	4.41434	1023	4.41434	1203
		4.4406	1030	4.4406	914	4.4406	956	4.4406	1206
		4.46686	1029	4.46686	995	4.46686	927	4.46686	1189
		4.49312	1003	4.49312	986	4.49312	973	4.49312	1232
		4.51938	1012	4.51938	944	4.51938	968	4.51938	1155
		4.54564	963	4.54564	981	4.54564	896	4.54564	1248
		4.5719	997	4.5719	993	4.5719	932	4.5719	1197
		4.59816	979	4.59816	974	4.59816	944	4.59816	1139
		4.62442	980	4.62442	963	4.62442	907	4.62442	1162
		4.65069	936	4.65069	932	4.65069	901	4.65069	1229
		4.67695	1022	4.67695	997	4.67695	940	4.67695	1145
		4.70321	1020	4.70321	976	4.70321	973	4.70321	1116
		4.72947	957	4.72947	994	4.72947	933	4.72947	1128
		4.75573	909	4.75573	983	4.75573	1020	4.75573	1259
		4.78199	1011	4.78199	976	4.78199	956	4.78199	1197
		4.80825	972	4.80825	927	4.80825	949	4.80825	1179
		4.83451	979	4.83451	979	4.83451	914	4.83451	1195
		4.86077	962	4.86077	999	4.86077	976	4.86077	1184
		4.88703	979	4.88703	984	4.88703	883	4.88703	1191
		4.91329	995	4.91329	946	4.91329	935	4.91329	1214
		4.93955	1014	4.93955	941	4.93955	964	4.93955	1196
		4.96581	954	4.96581	985	4.96581	971	4.96581	1163
		4.99207	1028	4.99207	998	4.99207	934	4.99207	1206
		5.01833	1010	5.01833	943	5.01833	938	5.01833	1164
		5.04459	991	5.04459	978	5.04459	887	5.04459	1166
		5.07085	942	5.07085	969	5.07085	950	5.07085	1234
		5.09711	999	5.09711	942	5.09711	945	5.09711	1184
		5.12338	941	5.12338	973	5.12338	951	5.12338	1251
		5.14964	1014	5.14964	994	5.14964	946	5.14964	1145
		5.1759	1005	5.1759	985	5.1759	937	5.1759	1222
		5.20216	948	5.20216	970	5.20216	938	5.20216	1115
		5.22842	955	5.22842	1002	5.22842	928	5.22842	1213
		5.25468	1010	5.25468	940	5.25468	913	5.25468	1171
		5.28094	929	5.28094	1020	5.28094	917	5.28094	1251
		5.3072	1023	5.3072	991	5.3072	949	5.3072	1276
		5.33346	1010	5.33346	1010	5.33346	961	5.33346	1272
		5.35972	1033	5.35972	1038	5.35972	988	5.35972	1272
		5.38598	1007	5.38598	990	5.38598	963	5.38598	1268
		5.41224	998	5.41224	996	5.41224	923	5.41224	1190
		5.4385	998	5.4385	994	5.4385	912	5.4385	1190
		5.46476	1013	5.46476	940	5.46476	974	5.46476	1240
		5.49102	1024	5.49102	971	5.49102	956	5.49102	1175
		5.51728	1039	5.51728	957	5.51728	918	5.51728	1177
		5.54354	1018	5.54354	928	5.54354	930	5.54354	1309
		5.56981	1011	5.56981	961	5.56981	923	5.56981	1310
		5.59607	1031	5.59607	976	5.59607	898	5.59607	1213
		5.62233	1036	5.62233	1009	5.62233	952	5.62233	1238
		5.64859	1035	5.64859	951	5.64859	951	5.64859	1241
		5.67485	1005	5.67485	957	5.67485	940	5.67485	1358
		5.70111	996	5.70111	936	5.70111	964	5.70111	1192
		5.72737	1011	5.72737	916	5.72737	928	5.72737	1331
		5.75363	1039	5.75363	954	5.75363	929	5.75363	1329
		5.77989	1013	5.77989	1012	5.77989	898	5.77989	1304
		5.80615	975	5.80615	1011	5.80615	913	5.80615	1273
		5.83241	1025	5.83241	934	5.83241	911	5.83241	1323
		5.85867	1010	5.85867	981	5.85867	925	5.85867	1282
		5.88493	981	5.88493	977	5.88493	955	5.88493	1284
		5.91119	1067	5.91119	973	5.91119	907	5.91119	1280
		5.93745	1020	5.93745	966	5.93745	905	5.93745	1296
		5.96371	1087	5.96371	991	5.96371	948	5.96371	1321
		5.98997	1056	5.98997	991	5.98997	888	5.98997	1312
		6.01623	1029	6.01623	989	6.01623	972	6.01623	1322
		6.0425	1043	6.0425	984	6.0425	963	6.0425	1303
		6.06876	1014	6.06876	985	6.06876	946	6.06876	1324
		6.09502	1066	6.09502	984	6.09502	926	6.09502	1303
		6.12128	1029	6.12128	964	6.12128	927	6.12128	1351
		6.14754	1079	6.14754	955	6.14754	917	6.14754	1414
		6.1738	985	6.1738	965	6.1738	966	6.1738	1393
		6.20006	1005	6.20006	915	6.20006	977	6.20006	1348
		6.22632	1035	6.22632	925	6.22632	873	6.22632	1419
		6.25258	1023	6.25258	1015	6.25258	950	6.25258	1345
		6.27884	1022	6.27884	988	6.27884	983	6.27884	1341
		6.3051	1076	6.3051	914	6.3051	912	6.3051	1362
		6.33136	982	6.33136	1013	6.33136	900	6.33136	1333
		6.35762	964	6.35762	1045	6.35762	951	6.35762	1322
		6.38388	977	6.38388	1022	6.38388	901	6.38388	1412
		6.41014	989	6.41014	978	6.41014	952	6.41014	1378
		6.4364	1050	6.4364	1005	6.4364	905	6.4364	1402
		6.46266	980	6.46266	973	6.46266	960	6.46266	1437
		6.48892	1025	6.48892	973	6.48892	987	6.48892	1426
		6.51519	1069	6.51519	991	6.51519	952	6.51519	1418
		6.54145	1066	6.54145	962	6.54145	882	6.54145	1407
		6.56771	1030	6.56771	976	6.56771	944	6.56771	1343
		6.59397	1045	6.59397	947	6.59397	956	6.59397	1365
		6.62023	946	6.62023	1021	6.62023	935	6.62023	1360
		6.64649	1048	6.64649	998	6.64649	954	6.64649	1438
		6.67275	1069	6.67275	961	6.67275	971	6.67275	1447
		6.69901	1074	6.69901	936	6.69901	961	6.69901	1479
		6.72527	1029	6.72527	978	6.72527	926	6.72527	1414
		6.75153	1027	6.75153	960	6.75153	974	6.75153	1422
		6.77779	1048	6.77779	978	6.77779	941	6.77779	1372
		6.80405	1008	6.80405	997	6.80405	870	6.80405	1416
		6.83031	1078	6.83031	970	6.83031	953	6.83031	1439
		6.85657	1023	6.85657	912	6.85657	989	6.85657	1433
		6.88283	993	6.88283	964	6.88283	949	6.88283	1437
		6.90909	954	6.90909	957	6.90909	880	6.90909	1428
		6.93535	978	6.93535	953	6.93535	902	6.93535	1424
		6.96162	936	6.96162	941	6.96162	902	6.96162	1397
		6.98788	1026	6.98788	923	6.98788	893	6.98788	1494
		7.01414	1000	7.01414	947	7.01414	981	7.01414	1514
		7.0404	1051	7.0404	940	7.0404	900	7.0404	1419
		7.06666	983	7.06666	979	7.06666	957	7.06666	1389
		7.09292	947	7.09292	856	7.09292	893	7.09292	1451
		7.11918	966	7.11918	920	7.11918	904	7.11918	1409
		7.14544	921	7.14544	908	7.14544	908	7.14544	1376
		7.1717	1025	7.1717	897	7.1717	906	7.1717	1425
		7.19796	1068	7.19796	905	7.19796	919	7.19796	1433
		7.22422	947	7.22422	925	7.22422	880	7.22422	1421
		7.25048	977	7.25048	927	7.25048	843	7.25048	1379
		7.27674	1024	7.27674	904	7.27674	904	7.27674	1401
		7.303	950	7.303	926	7.303	903	7.303	1342
		7.32926	1007	7.32926	921	7.32926	903	7.32926	1320
		7.35552	954	7.35552	911	7.35552	811	7.35552	1462
		7.38178	957	7.38178	878	7.38178	866	7.38178	1429
		7.40804	967	7.40804	908	7.40804	877	7.40804	1334
		7.43431	960	7.43431	864	7.43431	911	7.43431	1318
		7.46057	967	7.46057	852	7.46057	874	7.46057	1362
		7.48683	936	7.48683	857	7.48683	881	7.48683	1287
		7.51309	905	7.51309	878	7.51309	929	7.51309	1323
		7.53935	906	7.53935	861	7.53935	834	7.53935	1365
		7.56561	972	7.56561	835	7.56561	811	7.56561	1372
		7.59187	947	7.59187	871	7.59187	839	7.59187	1366
		7.61813	899	7.61813	851	7.61813	811	7.61813	1296
		7.64439	933	7.64439	816	7.64439	901	7.64439	1329
		7.67065	921	7.67065	878	7.67065	855	7.67065	1352
		7.69691	941	7.69691	889	7.69691	896	7.69691	1324
		7.72317	916	7.72317	805	7.72317	816	7.72317	1276
		7.74943	875	7.74943	863	7.74943	836	7.74943	1327
		7.77569	892	7.77569	854	7.77569	865	7.77569	1327
		7.80195	908	7.80195	912	7.80195	823	7.80195	1267
		7.82821	880	7.82821	875	7.82821	801	7.82821	1343
		7.85447	916	7.85447	877	7.85447	802	7.85447	1286
		7.88073	891	7.88073	893	7.88073	819	7.88073	1280
		7.907	899	7.907	798	7.907	796	7.907	1281
		7.93326	832	7.93326	766	7.93326	823	7.93326	1268
		7.95952	880	7.95952	825	7.95952	816	7.95952	1277
		7.98578	893	7.98578	800	7.98578	788	7.98578	1278
		8.01204	840	8.01204	781	8.01204	790	8.01204	1241
		8.0383	817	8.0383	793	8.0383	839	8.0383	1295
		8.06456	850	8.06456	817	8.06456	758	8.06456	1292
		8.09082	903	8.09082	850	8.09082	809	8.09082	1284
		8.11708	865	8.11708	823	8.11708	815	8.11708	1295
		8.14334	894	8.14334	788	8.14334	848	8.14334	1238
		8.1696	815	8.1696	822	8.1696	731	8.1696	1234
		8.19586	894	8.19586	777	8.19586	755	8.19586	1265
		8.22212	915	8.22212	781	8.22212	809	8.22212	1264
		8.24838	876	8.24838	816	8.24838	781	8.24838	1201
		8.27464	878	8.27464	820	8.27464	769	8.27464	1288
		8.3009	832	8.3009	806	8.3009	776	8.3009	1249
		8.32716	859	8.32716	734	8.32716	743	8.32716	1234
		8.35342	886	8.35342	770	8.35342	710	8.35342	1300
		8.37969	896	8.37969	713	8.37969	787	8.37969	1324
		8.40595	784	8.40595	704	8.40595	751	8.40595	1299
		8.43221	854	8.43221	757	8.43221	769	8.43221	1256
		8.45847	837	8.45847	728	8.45847	758	8.45847	1200
		8.48473	818	8.48473	766	8.48473	762	8.48473	1221
		8.51099	843	8.51099	753	8.51099	788	8.51099	1202
		8.53725	790	8.53725	768	8.53725	788	8.53725	1293
		8.56351	835	8.56351	771	8.56351	790	8.56351	1277
		8.58977	853	8.58977	849	8.58977	728	8.58977	1215
		8.61603	789	8.61603	786	8.61603	731	8.61603	1205
		8.64229	812	8.64229	835	8.64229	752	8.64229	1263
		8.66855	811	8.66855	782	8.66855	797	8.66855	1261
		8.69481	811	8.69481	733	8.69481	793	8.69481	1233
		8.72107	823	8.72107	681	8.72107	755	8.72107	1198
		8.74733	833	8.74733	797	8.74733	794	8.74733	1233
		8.77359	822	8.77359	789	8.77359	772	8.77359	1246
		8.79985	833	8.79985	767	8.79985	744	8.79985	1179
		8.82612	816	8.82612	722	8.82612	786	8.82612	1255
		8.85238	774	8.85238	771	8.85238	710	8.85238	1287
		8.87864	807	8.87864	782	8.87864	708	8.87864	1226
		8.9049	810	8.9049	709	8.9049	722	8.9049	1221
		8.93116	811	8.93116	661	8.93116	687	8.93116	1205
		8.95742	808	8.95742	737	8.95742	751	8.95742	1226
		8.98368	751	8.98368	714	8.98368	689	8.98368	1212
		9.00994	783	9.00994	721	9.00994	716	9.00994	1176
		9.0362	805	9.0362	705	9.0362	742	9.0362	1205
		9.06246	752	9.06246	712	9.06246	721	9.06246	1175
		9.08872	800	9.08872	749	9.08872	727	9.08872	1197
		9.11498	747	9.11498	736	9.11498	706	9.11498	1210
		9.14124	796	9.14124	687	9.14124	716	9.14124	1208
		9.1675	786	9.1675	739	9.1675	689	9.1675	1241
		9.19376	789	9.19376	688	9.19376	722	9.19376	1224
		9.22002	774	9.22002	729	9.22002	667	9.22002	1166
		9.24628	765	9.24628	754	9.24628	717	9.24628	1186
		9.27254	750	9.27254	749	9.27254	668	9.27254	1179
		9.29881	769	9.29881	727	9.29881	688	9.29881	1201
		9.32507	805	9.32507	749	9.32507	695	9.32507	1241
		9.35133	793	9.35133	718	9.35133	688	9.35133	1171
		9.37759	823	9.37759	704	9.37759	697	9.37759	1258
		9.40385	849	9.40385	675	9.40385	728	9.40385	1126
		9.43011	771	9.43011	695	9.43011	724	9.43011	1193
		9.45637	787	9.45637	676	9.45637	702	9.45637	1200
		9.48263	786	9.48263	705	9.48263	682	9.48263	1309
		9.50889	774	9.50889	680	9.50889	694	9.50889	1236
		9.53515	685	9.53515	656	9.53515	767	9.53515	1204
		9.56141	804	9.56141	723	9.56141	662	9.56141	1253
		9.58767	740	9.58767	677	9.58767	704	9.58767	1182
		9.61393	760	9.61393	701	9.61393	710	9.61393	1214
		9.64019	767	9.64019	743	9.64019	710	9.64019	1140
		9.66645	760	9.66645	681	9.66645	671	9.66645	1234
		9.69271	697	9.69271	692	9.69271	657	9.69271	1205
		9.71897	675	9.71897	731	9.71897	689	9.71897	1213
		9.74523	753	9.74523	729	9.74523	721	9.74523	1226
		9.7715	815	9.7715	725	9.7715	693	9.7715	1246
		9.79776	783	9.79776	677	9.79776	647	9.79776	1279
		9.82402	817	9.82402	663	9.82402	662	9.82402	1253
		9.85028	781	9.85028	719	9.85028	721	9.85028	1238
		9.87654	721	9.87654	685	9.87654	721	9.87654	1176
		9.9028	752	9.9028	711	9.9028	702	9.9028	1252
		9.92906	701	9.92906	673	9.92906	695	9.92906	1135
		9.95532	776	9.95532	691	9.95532	734	9.95532	1220
		9.98158	776	9.98158	699	9.98158	739	9.98158	1253
		10.0078	768	10.0078	694	10.0078	629	10.0078	1203
		10.0341	749	10.0341	667	10.0341	695	10.0341	1206
		10.0604	789	10.0604	669	10.0604	699	10.0604	1180
		10.0866	777	10.0866	629	10.0866	724	10.0866	1103
		10.1129	761	10.1129	613	10.1129	722	10.1129	1220
		10.1391	726	10.1391	659	10.1391	719	10.1391	1245
		10.1654	779	10.1654	673	10.1654	704	10.1654	1207
		10.1917	710	10.1917	679	10.1917	638	10.1917	1251
		10.2179	756	10.2179	675	10.2179	680	10.2179	1285
		10.2442	742	10.2442	614	10.2442	701	10.2442	1200
		10.2705	768	10.2705	664	10.2705	623	10.2705	1290
		10.2967	754	10.2967	717	10.2967	659	10.2967	1295
		10.323	724	10.323	668	10.323	706	10.323	1247
		10.3492	759	10.3492	731	10.3492	728	10.3492	1240
		10.3755	792	10.3755	588	10.3755	695	10.3755	1222
		10.4017	757	10.4017	705	10.4017	681	10.4017	1300
		10.428	726	10.428	676	10.428	681	10.428	1261
		10.4543	760	10.4543	726	10.4543	704	10.4543	1260
		10.4805	747	10.4805	635	10.4805	696	10.4805	1321
		10.5068	738	10.5068	674	10.5068	647	10.5068	1238
		10.533	796	10.533	682	10.533	654	10.533	1188
		10.5593	775	10.5593	749	10.5593	702	10.5593	1265
		10.5856	757	10.5856	665	10.5856	672	10.5856	1171
		10.6118	740	10.6118	684	10.6118	744	10.6118	1283
		10.6381	721	10.6381	721	10.6381	708	10.6381	1242
		10.6644	746	10.6644	678	10.6644	650	10.6644	1305
		10.6906	746	10.6906	677	10.6906	698	10.6906	1232
		10.7169	741	10.7169	641	10.7169	712	10.7169	1239
		10.7431	741	10.7431	624	10.7431	667	10.7431	1299
		10.7694	812	10.7694	589	10.7694	673	10.7694	1252
		10.7957	744	10.7957	700	10.7957	651	10.7957	1271
		10.8219	727	10.8219	662	10.8219	679	10.8219	1213
		10.8482	725	10.8482	723	10.8482	685	10.8482	1259
		10.8744	724	10.8744	678	10.8744	659	10.8744	1288
		10.9007	725	10.9007	628	10.9007	670	10.9007	1255
		10.927	724	10.927	691	10.927	628	10.927	1245
		10.9532	746	10.9532	680	10.9532	652	10.9532	1243
		10.9795	719	10.9795	702	10.9795	688	10.9795	1251
		11.0057	742	11.0057	680	11.0057	703	11.0057	1244
		11.032	789	11.032	695	11.032	677	11.032	1219
		11.0583	714	11.0583	680	11.0583	677	11.0583	1252
		11.0845	733	11.0845	698	11.0845	691	11.0845	1257
		11.1108	717	11.1108	666	11.1108	664	11.1108	1241
		11.137	767	11.137	599	11.137	656	11.137	1273
		11.1633	741	11.1633	654	11.1633	654	11.1633	1294
		11.1896	693	11.1896	671	11.1896	728	11.1896	1261
		11.2158	703	11.2158	712	11.2158	649	11.2158	1309
		11.2421	759	11.2421	656	11.2421	688	11.2421	1242
		11.2683	761	11.2683	657	11.2683	654	11.2683	1256
		11.2946	692	11.2946	685	11.2946	689	11.2946	1291
		11.3209	728	11.3209	670	11.3209	645	11.3209	1304
		11.3471	717	11.3471	691	11.3471	652	11.3471	1305
		11.3734	712	11.3734	671	11.3734	651	11.3734	1240
		11.3996	694	11.3996	648	11.3996	633	11.3996	1301
		11.4259	727	11.4259	650	11.4259	694	11.4259	1240
		11.4522	713	11.4522	638	11.4522	671	11.4522	1254
		11.4784	799	11.4784	650	11.4784	644	11.4784	1314
		11.5047	684	11.5047	626	11.5047	692	11.5047	1282
		11.531	722	11.531	624	11.531	681	11.531	1294
		11.5572	776	11.5572	689	11.5572	645	11.5572	1238
		11.5835	757	11.5835	688	11.5835	660	11.5835	1314
		11.6097	783	11.6097	632	11.6097	677	11.6097	1231
		11.636	694	11.636	618	11.636	638	11.636	1264
		11.6623	770	11.6623	687	11.6623	657	11.6623	1264
		11.6885	774	11.6885	689	11.6885	691	11.6885	1364
		11.7148	746	11.7148	612	11.7148	628	11.7148	1229
		11.741	695	11.741	660	11.741	671	11.741	1220
		11.7673	712	11.7673	654	11.7673	695	11.7673	1254
		11.7936	741	11.7936	648	11.7936	621	11.7936	1231
		11.8198	727	11.8198	650	11.8198	645	11.8198	1193
		11.8461	716	11.8461	696	11.8461	702	11.8461	1260
		11.8723	679	11.8723	647	11.8723	608	11.8723	1229
		11.8986	688	11.8986	634	11.8986	620	11.8986	1250
		11.9249	756	11.9249	680	11.9249	669	11.9249	1250
		11.9511	656	11.9511	667	11.9511	645	11.9511	1220
		11.9774	692	11.9774	618	11.9774	680	11.9774	1234
		12.0036	728	12.0036	581	12.0036	656	12.0036	1281
		12.0299	698	12.0299	627	12.0299	656	12.0299	1312
		12.0562	736	12.0562	612	12.0562	645	12.0562	1281
		12.0824	698	12.0824	646	12.0824	671	12.0824	1246
		12.1087	675	12.1087	646	12.1087	652	12.1087	1256
		12.1349	669	12.1349	643	12.1349	612	12.1349	1342
		12.1612	713	12.1612	628	12.1612	622	12.1612	1172
		12.1875	720	12.1875	634	12.1875	688	12.1875	1230
		12.2137	804	12.2137	614	12.2137	693	12.2137	1197
		12.24	718	12.24	642	12.24	580	12.24	1266
		12.2662	671	12.2662	635	12.2662	646	12.2662	1240
		12.2925	712	12.2925	658	12.2925	663	12.2925	1193
		12.3188	697	12.3188	647	12.3188	659	12.3188	1244
		12.345	711	12.345	579	12.345	637	12.345	1266
		12.3713	744	12.3713	581	12.3713	595	12.3713	1161
		12.3976	723	12.3976	640	12.3976	646	12.3976	1231
		12.4238	677	12.4238	609	12.4238	676	12.4238	1212
		12.4501	721	12.4501	626	12.4501	602	12.4501	1207
		12.4763	725	12.4763	630	12.4763	651	12.4763	1211
		12.5026	694	12.5026	625	12.5026	613	12.5026	1257
		12.5289	685	12.5289	587	12.5289	636	12.5289	1150
		12.5551	697	12.5551	597	12.5551	678	12.5551	1236
		12.5814	674	12.5814	611	12.5814	647	12.5814	1221
		12.6076	716	12.6076	605	12.6076	621	12.6076	1164
		12.6339	693	12.6339	620	12.6339	632	12.6339	1098
		12.6602	713	12.6602	629	12.6602	601	12.6602	1221
		12.6864	689	12.6864	593	12.6864	632	12.6864	1254
		12.7127	713	12.7127	634	12.7127	633	12.7127	1219
		12.7389	694	12.7389	637	12.7389	602	12.7389	1244
		12.7652	733	12.7652	563	12.7652	568	12.7652	1102
		12.7915	693	12.7915	582	12.7915	660	12.7915	1133
		12.8177	703	12.8177	592	12.8177	589	12.8177	1228
		12.844	691	12.844	579	12.844	593	12.844	1158
		12.8702	696	12.8702	580	12.8702	634	12.8702	1274
		12.8965	675	12.8965	605	12.8965	569	12.8965	1112
		12.9228	693	12.9228	600	12.9228	630	12.9228	1113
		12.949	702	12.949	584	12.949	600	12.949	1223
		12.9753	675	12.9753	572	12.9753	619	12.9753	1159
		13.0015	650	13.0015	560	13.0015	626	13.0015	1165
		13.0278	698	13.0278	631	13.0278	643	13.0278	1174
		13.0541	678	13.0541	604	13.0541	638	13.0541	1149
		13.0803	658	13.0803	606	13.0803	610	13.0803	1246
		13.1066	652	13.1066	588	13.1066	628	13.1066	1114
		13.1328	674	13.1328	615	13.1328	617	13.1328	1161
		13.1591	705	13.1591	541	13.1591	615	13.1591	1102
		13.1854	703	13.1854	607	13.1854	601	13.1854	1121
		13.2116	672	13.2116	626	13.2116	654	13.2116	1175
		13.2379	700	13.2379	545	13.2379	580	13.2379	1161
		13.2642	665	13.2642	643	13.2642	647	13.2642	1175
		13.2904	644	13.2904	610	13.2904	634	13.2904	1116
		13.3167	644	13.3167	570	13.3167	619	13.3167	1117
		13.3429	682	13.3429	644	13.3429	589	13.3429	1126
		13.3692	665	13.3692	597	13.3692	628	13.3692	1129
		13.3955	669	13.3955	558	13.3955	633	13.3955	1135
		13.4217	680	13.4217	588	13.4217	625	13.4217	1185
		13.448	664	13.448	597	13.448	667	13.448	1157
		13.4742	682	13.4742	600	13.4742	637	13.4742	1159
		13.5005	672	13.5005	580	13.5005	622	13.5005	1169
		13.5268	667	13.5268	635	13.5268	612	13.5268	1077
		13.553	676	13.553	560	13.553	661	13.553	1134
		13.5793	652	13.5793	604	13.5793	616	13.5793	1103
		13.6055	635	13.6055	565	13.6055	567	13.6055	1167
		13.6318	619	13.6318	626	13.6318	583	13.6318	1126
		13.6581	610	13.6581	601	13.6581	615	13.6581	1108
		13.6843	683	13.6843	573	13.6843	631	13.6843	1102
		13.7106	662	13.7106	563	13.7106	609	13.7106	1155
		13.7368	665	13.7368	608	13.7368	545	13.7368	1145
		13.7631	679	13.7631	572	13.7631	600	13.7631	1104
		13.7894	643	13.7894	591	13.7894	606	13.7894	1092
		13.8156	663	13.8156	605	13.8156	587	13.8156	1169
		13.8419	698	13.8419	570	13.8419	637	13.8419	1101
		13.8681	660	13.8681	577	13.8681	601	13.8681	1151
		13.8944	601	13.8944	577	13.8944	631	13.8944	1080
		13.9207	685	13.9207	597	13.9207	584	13.9207	1090
		13.9469	611	13.9469	556	13.9469	580	13.9469	1130
		13.9732	657	13.9732	606	13.9732	626	13.9732	1075
		13.9994	691	13.9994	577	13.9994	587	13.9994	1164
		14.0257	630	14.0257	615	14.0257	591	14.0257	1133
		14.052	688	14.052	619	14.052	579	14.052	1097
		14.0782	689	14.0782	563	14.0782	604	14.0782	1152
		14.1045	663	14.1045	596	14.1045	610	14.1045	1079
		14.1308	655	14.1308	530	14.1308	624	14.1308	1164
		14.157	670	14.157	593	14.157	575	14.157	1158
		14.1833	641	14.1833	583	14.1833	658	14.1833	1133
		14.2095	624	14.2095	533	14.2095	607	14.2095	1118
		14.2358	660	14.2358	632	14.2358	598	14.2358	1215
		14.2621	646	14.2621	566	14.2621	645	14.2621	1119
		14.2883	640	14.2883	594	14.2883	589	14.2883	1116
		14.3146	644	14.3146	613	14.3146	616	14.3146	1150
		14.3408	647	14.3408	604	14.3408	588	14.3408	1148
		14.3671	661	14.3671	556	14.3671	648	14.3671	1122
		14.3933	675	14.3933	570	14.3933	621	14.3933	1145
		14.4196	556	14.4196	619	14.4196	572	14.4196	1177
		14.4459	663	14.4459	600	14.4459	620	14.4459	1186
		14.4721	640	14.4721	601	14.4721	662	14.4721	1165
		14.4984	673	14.4984	580	14.4984	627	14.4984	1136
		14.5247	635	14.5247	512	14.5247	573	14.5247	1166
		14.5509	632	14.5509	589	14.5509	627	14.5509	1173
		14.5772	657	14.5772	633	14.5772	596	14.5772	1124
		14.6034	691	14.6034	628	14.6034	613	14.6034	1150
		14.6297	649	14.6297	606	14.6297	615	14.6297	1182
		14.656	663	14.656	633	14.656	656	14.656	1132
		14.6822	682	14.6822	579	14.6822	667	14.6822	1127
		14.7085	663	14.7085	578	14.7085	599	14.7085	1191
		14.7347	643	14.7347	593	14.7347	656	14.7347	1156
		14.761	652	14.761	607	14.761	608	14.761	1187
		14.7873	685	14.7873	598	14.7873	566	14.7873	1185
		14.8135	677	14.8135	629	14.8135	547	14.8135	1144
		14.8398	675	14.8398	648	14.8398	602	14.8398	1128
		14.866	676	14.866	591	14.866	609	14.866	1120
		14.8923	662	14.8923	588	14.8923	594	14.8923	1186
		14.9186	623	14.9186	612	14.9186	631	14.9186	1144
		14.9448	662	14.9448	606	14.9448	610	14.9448	1147
		14.9711	668	14.9711	592	14.9711	587	14.9711	1155
		14.9974	633	14.9974	616	14.9974	611	14.9974	1204
		15.0236	643	15.0236	639	15.0236	615	15.0236	1114
		15.0499	695	15.0499	629	15.0499	638	15.0499	1156
		15.0761	688	15.0761	615	15.0761	600	15.0761	1120
		15.1024	623	15.1024	596	15.1024	611	15.1024	1160
		15.1287	615	15.1287	592	15.1287	630	15.1287	1230
		15.1549	649	15.1549	602	15.1549	623	15.1549	1164
		15.1812	661	15.1812	593	15.1812	619	15.1812	1205
		15.2074	590	15.2074	591	15.2074	622	15.2074	1126
		15.2337	657	15.2337	609	15.2337	657	15.2337	1212
		15.2599	628	15.2599	564	15.2599	637	15.2599	1199
		15.2862	655	15.2862	591	15.2862	574	15.2862	1185
		15.3125	666	15.3125	637	15.3125	623	15.3125	1214
		15.3387	690	15.3387	625	15.3387	623	15.3387	1188
		15.365	668	15.365	669	15.365	607	15.365	1150
		15.3913	643	15.3913	630	15.3913	644	15.3913	1268
		15.4175	676	15.4175	606	15.4175	592	15.4175	1193
		15.4438	613	15.4438	652	15.4438	609	15.4438	1144
		15.47	704	15.47	657	15.47	605	15.47	1244
		15.4963	648	15.4963	597	15.4963	602	15.4963	1200
		15.5226	698	15.5226	578	15.5226	616	15.5226	1183
		15.5488	673	15.5488	602	15.5488	645	15.5488	1273
		15.5751	660	15.5751	651	15.5751	643	15.5751	1214
		15.6013	666	15.6013	616	15.6013	609	15.6013	1193
		15.6276	685	15.6276	632	15.6276	679	15.6276	1238
		15.6539	663	15.6539	594	15.6539	624	15.6539	1232
		15.6801	642	15.6801	615	15.6801	680	15.6801	1195
		15.7064	671	15.7064	647	15.7064	583	15.7064	1159
		15.7326	666	15.7326	608	15.7326	640	15.7326	1235
		15.7589	638	15.7589	625	15.7589	645	15.7589	1256
		15.7852	681	15.7852	596	15.7852	650	15.7852	1217
		15.8114	645	15.8114	630	15.8114	676	15.8114	1220
		15.8377	656	15.8377	599	15.8377	631	15.8377	1200
		15.864	713	15.864	625	15.864	627	15.864	1244
		15.8902	728	15.8902	639	15.8902	635	15.8902	1199
		15.9165	652	15.9165	576	15.9165	633	15.9165	1203
		15.9427	656	15.9427	656	15.9427	586	15.9427	1192
		15.969	669	15.969	636	15.969	622	15.969	1232
		15.9953	644	15.9953	631	15.9953	606	15.9953	1227
		16.0215	672	16.0215	600	16.0215	610	16.0215	1265
		16.0478	676	16.0478	664	16.0478	715	16.0478	1204
		16.074	712	16.074	619	16.074	631	16.074	1201
		16.1003	683	16.1003	598	16.1003	619	16.1003	1245
		16.1266	683	16.1266	643	16.1266	588	16.1266	1251
		16.1528	660	16.1528	621	16.1528	634	16.1528	1194
		16.1791	644	16.1791	668	16.1791	638	16.1791	1204
		16.2053	620	16.2053	642	16.2053	666	16.2053	1232
		16.2316	720	16.2316	605	16.2316	608	16.2316	1233
		16.2579	660	16.2579	599	16.2579	614	16.2579	1243
		16.2841	700	16.2841	651	16.2841	611	16.2841	1245
		16.3104	694	16.3104	604	16.3104	607	16.3104	1229
		16.3366	626	16.3366	639	16.3366	616	16.3366	1215
		16.3629	670	16.3629	611	16.3629	664	16.3629	1292
		16.3892	659	16.3892	636	16.3892	652	16.3892	1225
		16.4154	733	16.4154	638	16.4154	667	16.4154	1293
		16.4417	669	16.4417	651	16.4417	607	16.4417	1253
		16.4679	675	16.4679	669	16.4679	656	16.4679	1254
		16.4942	659	16.4942	633	16.4942	662	16.4942	1232
		16.5205	676	16.5205	617	16.5205	626	16.5205	1209
		16.5467	689	16.5467	628	16.5467	639	16.5467	1229
		16.573	719	16.573	613	16.573	650	16.573	1233
		16.5992	698	16.5992	584	16.5992	622	16.5992	1253
		16.6255	661	16.6255	593	16.6255	687	16.6255	1291
		16.6518	677	16.6518	586	16.6518	634	16.6518	1302
		16.678	714	16.678	671	16.678	661	16.678	1337
		16.7043	690	16.7043	649	16.7043	668	16.7043	1266
		16.7306	703	16.7306	663	16.7306	729	16.7306	1242
		16.7568	681	16.7568	614	16.7568	699	16.7568	1224
		16.7831	723	16.7831	662	16.7831	668	16.7831	1298
		16.8093	688	16.8093	652	16.8093	648	16.8093	1234
		16.8356	692	16.8356	595	16.8356	638	16.8356	1246
		16.8619	687	16.8619	638	16.8619	668	16.8619	1213
		16.8881	705	16.8881	658	16.8881	665	16.8881	1189
		16.9144	705	16.9144	693	16.9144	645	16.9144	1249
		16.9406	701	16.9406	579	16.9406	643	16.9406	1243
		16.9669	732	16.9669	636	16.9669	628	16.9669	1282
		16.9931	675	16.9931	630	16.9931	636	16.9931	1276
		17.0194	658	17.0194	674	17.0194	643	17.0194	1257
		17.0457	682	17.0457	641	17.0457	652	17.0457	1313
		17.0719	692	17.0719	668	17.0719	631	17.0719	1261
		17.0982	642	17.0982	663	17.0982	678	17.0982	1257
		17.1244	681	17.1244	643	17.1244	666	17.1244	1290
		17.1507	740	17.1507	652	17.1507	687	17.1507	1228
		17.177	746	17.177	650	17.177	646	17.177	1273
		17.2032	696	17.2032	650	17.2032	680	17.2032	1263
		17.2295	671	17.2295	635	17.2295	671	17.2295	1237
		17.2558	713	17.2558	658	17.2558	717	17.2558	1258
		17.282	659	17.282	683	17.282	665	17.282	1265
		17.3083	663	17.3083	647	17.3083	611	17.3083	1311
		17.3345	682	17.3345	660	17.3345	690	17.3345	1235
		17.3608	741	17.3608	646	17.3608	617	17.3608	1264
		17.3871	718	17.3871	683	17.3871	662	17.3871	1296
		17.4133	655	17.4133	597	17.4133	693	17.4133	1258
		17.4396	738	17.4396	704	17.4396	664	17.4396	1238
		17.4658	731	17.4658	609	17.4658	622	17.4658	1224
		17.4921	724	17.4921	668	17.4921	662	17.4921	1173
		17.5184	658	17.5184	680	17.5184	667	17.5184	1220
		17.5446	701	17.5446	644	17.5446	683	17.5446	1268
		17.5709	749	17.5709	611	17.5709	635	17.5709	1265
		17.5971	730	17.5971	737	17.5971	618	17.5971	1335
		17.6234	705	17.6234	672	17.6234	712	17.6234	1236
		17.6497	674	17.6497	666	17.6497	725	17.6497	1287
		17.6759	676	17.6759	698	17.6759	709	17.6759	1293
		17.7022	708	17.7022	637	17.7022	637	17.7022	1289
		17.7284	685	17.7284	730	17.7284	666	17.7284	1309
		17.7547	705	17.7547	697	17.7547	757	17.7547	1270
		17.781	725	17.781	666	17.781	677	17.781	1311
		17.8072	694	17.8072	664	17.8072	715	17.8072	1304
		17.8335	724	17.8335	651	17.8335	671	17.8335	1271
		17.8597	746	17.8597	639	17.8597	696	17.8597	1312
		17.886	722	17.886	702	17.886	678	17.886	1238
		17.9123	684	17.9123	701	17.9123	699	17.9123	1284
		17.9385	728	17.9385	657	17.9385	673	17.9385	1285
		17.9648	682	17.9648	651	17.9648	682	17.9648	1334
		17.9911	706	17.9911	654	17.9911	647	17.9911	1306
		18.0173	683	18.0173	642	18.0173	629	18.0173	1330
		18.0436	710	18.0436	666	18.0436	657	18.0436	1256
		18.0698	744	18.0698	648	18.0698	669	18.0698	1256
		18.0961	736	18.0961	721	18.0961	704	18.0961	1307
		18.1224	739	18.1224	717	18.1224	644	18.1224	1258
		18.1486	690	18.1486	725	18.1486	717	18.1486	1230
		18.1749	692	18.1749	647	18.1749	707	18.1749	1284
		18.2011	775	18.2011	630	18.2011	704	18.2011	1267
		18.2274	788	18.2274	657	18.2274	696	18.2274	1329
		18.2537	672	18.2537	629	18.2537	702	18.2537	1266
		18.2799	751	18.2799	675	18.2799	686	18.2799	1302
		18.3062	722	18.3062	618	18.3062	733	18.3062	1287
		18.3324	759	18.3324	681	18.3324	691	18.3324	1244
		18.3587	753	18.3587	719	18.3587	669	18.3587	1284
		18.385	711	18.385	626	18.385	685	18.385	1292
		18.4112	737	18.4112	672	18.4112	736	18.4112	1258
		18.4375	743	18.4375	693	18.4375	688	18.4375	1328
		18.4637	725	18.4637	663	18.4637	676	18.4637	1271
		18.49	731	18.49	653	18.49	723	18.49	1386
		18.5163	715	18.5163	665	18.5163	665	18.5163	1295
		18.5425	759	18.5425	696	18.5425	705	18.5425	1253
		18.5688	727	18.5688	667	18.5688	709	18.5688	1318
		18.5951	707	18.5951	677	18.5951	732	18.5951	1299
		18.6213	759	18.6213	704	18.6213	679	18.6213	1297
		18.6476	754	18.6476	687	18.6476	710	18.6476	1278
		18.6738	711	18.6738	692	18.6738	666	18.6738	1318
		18.7001	739	18.7001	717	18.7001	732	18.7001	1271
		18.7264	753	18.7264	644	18.7264	673	18.7264	1276
		18.7526	735	18.7526	660	18.7526	713	18.7526	1303
		18.7789	704	18.7789	684	18.7789	774	18.7789	1331
		18.8051	731	18.8051	695	18.8051	701	18.8051	1299
		18.8314	751	18.8314	627	18.8314	715	18.8314	1296
		18.8576	741	18.8576	664	18.8576	647	18.8576	1347
		18.8839	724	18.8839	674	18.8839	713	18.8839	1325
		18.9102	730	18.9102	716	18.9102	652	18.9102	1250
		18.9364	738	18.9364	691	18.9364	750	18.9364	1297
		18.9627	705	18.9627	735	18.9627	725	18.9627	1331
		18.9889	717	18.9889	655	18.9889	695	18.9889	1282
		19.0152	723	19.0152	691	19.0152	707	19.0152	1374
		19.0415	729	19.0415	748	19.0415	753	19.0415	1264
		19.0677	756	19.0677	697	19.0677	710	19.0677	1236
		19.094	767	19.094	697	19.094	717	19.094	1371
		19.1203	771	19.1203	710	19.1203	730	19.1203	1337
		19.1465	737	19.1465	647	19.1465	750	19.1465	1328
		19.1728	760	19.1728	674	19.1728	693	19.1728	1311
		19.199	719	19.199	695	19.199	678	19.199	1318
		19.2253	732	19.2253	669	19.2253	730	19.2253	1318
		19.2516	735	19.2516	715	19.2516	682	19.2516	1286
		19.2778	767	19.2778	711	19.2778	742	19.2778	1306
		19.3041	738	19.3041	699	19.3041	697	19.3041	1395
		19.3303	731	19.3303	747	19.3303	763	19.3303	1370
		19.3566	811	19.3566	729	19.3566	720	19.3566	1297
		19.3829	794	19.3829	694	19.3829	718	19.3829	1322
		19.4091	752	19.4091	717	19.4091	734	19.4091	1357
		19.4354	741	19.4354	773	19.4354	743	19.4354	1328
		19.4616	792	19.4616	677	19.4616	766	19.4616	1390
		19.4879	750	19.4879	707	19.4879	758	19.4879	1342
		19.5142	734	19.5142	757	19.5142	674	19.5142	1321
		19.5404	736	19.5404	775	19.5404	696	19.5404	1334
		19.5667	740	19.5667	761	19.5667	723	19.5667	1390
		19.5929	787	19.5929	786	19.5929	711	19.5929	1350
		19.6192	795	19.6192	898	19.6192	712	19.6192	1529
		19.6455	762	19.6455	928	19.6455	736	19.6455	1431
		19.6717	765	19.6717	964	19.6717	680	19.6717	1507
		19.698	740	19.698	827	19.698	742	19.698	1378
		19.7243	730	19.7243	836	19.7243	740	19.7243	1370
		19.7505	802	19.7505	804	19.7505	717	19.7505	1400
		19.7768	819	19.7768	750	19.7768	704	19.7768	1335
		19.803	788	19.803	781	19.803	787	19.803	1364
		19.8293	804	19.8293	747	19.8293	762	19.8293	1372
		19.8556	793	19.8556	698	19.8556	804	19.8556	1393
		19.8818	735	19.8818	736	19.8818	743	19.8818	1385
		19.9081	770	19.9081	729	19.9081	731	19.9081	1353
		19.9343	756	19.9343	738	19.9343	695	19.9343	1369
		19.9606	772	19.9606	788	19.9606	706	19.9606	1378
		19.9869	778	19.9869	738	19.9869	696	19.9869	1311
		20.0131	828	20.0131	753	20.0131	727	20.0131	1356
		20.0394	829	20.0394	716	20.0394	743	20.0394	1313
		20.0656	799	20.0656	700	20.0656	722	20.0656	1417
		20.0919	828	20.0919	761	20.0919	714	20.0919	1384
		20.1182	775	20.1182	700	20.1182	771	20.1182	1384
		20.1444	812	20.1444	764	20.1444	767	20.1444	1370
		20.1707	754	20.1707	764	20.1707	719	20.1707	1427
		20.1969	756	20.1969	704	20.1969	728	20.1969	1363
		20.2232	845	20.2232	750	20.2232	747	20.2232	1412
		20.2495	753	20.2495	712	20.2495	768	20.2495	1302
		20.2757	794	20.2757	726	20.2757	769	20.2757	1355
		20.302	775	20.302	739	20.302	720	20.302	1375
		20.3282	792	20.3282	781	20.3282	734	20.3282	1349
		20.3545	746	20.3545	770	20.3545	713	20.3545	1346
		20.3808	829	20.3808	780	20.3808	762	20.3808	1413
		20.407	804	20.407	744	20.407	732	20.407	1435
		20.4333	783	20.4333	770	20.4333	704	20.4333	1376
		20.4596	744	20.4596	735	20.4596	792	20.4596	1301
		20.4858	770	20.4858	735	20.4858	703	20.4858	1401
		20.5121	871	20.5121	777	20.5121	770	20.5121	1409
		20.5383	825	20.5383	764	20.5383	742	20.5383	1393
		20.5646	843	20.5646	807	20.5646	776	20.5646	1365
		20.5908	770	20.5908	813	20.5908	702	20.5908	1365
		20.6171	818	20.6171	786	20.6171	725	20.6171	1362
		20.6434	789	20.6434	824	20.6434	799	20.6434	1461
		20.6696	827	20.6696	824	20.6696	757	20.6696	1409
		20.6959	808	20.6959	788	20.6959	769	20.6959	1407
		20.7221	800	20.7221	796	20.7221	719	20.7221	1415
		20.7484	806	20.7484	767	20.7484	799	20.7484	1442
		20.7747	830	20.7747	757	20.7747	783	20.7747	1486
		20.8009	855	20.8009	772	20.8009	825	20.8009	1352
		20.8272	783	20.8272	806	20.8272	862	20.8272	1451
		20.8534	836	20.8534	793	20.8534	781	20.8534	1396
		20.8797	795	20.8797	811	20.8797	765	20.8797	1341
		20.906	854	20.906	848	20.906	797	20.906	1447
		20.9322	846	20.9322	802	20.9322	723	20.9322	1452
		20.9585	806	20.9585	784	20.9585	810	20.9585	1435
		20.9848	829	20.9848	750	20.9848	813	20.9848	1375
		21.011	798	21.011	805	21.011	786	21.011	1434
		21.0373	789	21.0373	766	21.0373	777	21.0373	1430
		21.0635	850	21.0635	803	21.0635	760	21.0635	1442
		21.0898	826	21.0898	818	21.0898	812	21.0898	1447
		21.1161	837	21.1161	835	21.1161	720	21.1161	1334
		21.1423	804	21.1423	792	21.1423	783	21.1423	1403
		21.1686	827	21.1686	797	21.1686	805	21.1686	1408
		21.1948	855	21.1948	746	21.1948	781	21.1948	1418
		21.2211	806	21.2211	799	21.2211	825	21.2211	1433
		21.2474	865	21.2474	776	21.2474	789	21.2474	1452
		21.2736	837	21.2736	759	21.2736	841	21.2736	1406
		21.2999	902	21.2999	779	21.2999	844	21.2999	1450
		21.3261	824	21.3261	827	21.3261	792	21.3261	1415
		21.3524	807	21.3524	848	21.3524	839	21.3524	1426
		21.3787	877	21.3787	802	21.3787	761	21.3787	1435
		21.4049	818	21.4049	789	21.4049	843	21.4049	1357
		21.4312	850	21.4312	794	21.4312	814	21.4312	1439
		21.4575	850	21.4575	760	21.4575	795	21.4575	1442
		21.4837	848	21.4837	847	21.4837	832	21.4837	1395
		21.51	831	21.51	779	21.51	812	21.51	1406
		21.5362	861	21.5362	754	21.5362	788	21.5362	1398
		21.5625	888	21.5625	762	21.5625	826	21.5625	1365
		21.5888	848	21.5888	797	21.5888	814	21.5888	1408
		21.615	876	21.615	799	21.615	742	21.615	1443
		21.6413	892	21.6413	825	21.6413	822	21.6413	1441
		21.6675	894	21.6675	799	21.6675	789	21.6675	1427
		21.6938	830	21.6938	789	21.6938	766	21.6938	1441
		21.7201	862	21.7201	778	21.7201	816	21.7201	1462
		21.7463	849	21.7463	777	21.7463	777	21.7463	1546
		21.7726	861	21.7726	848	21.7726	875	21.7726	1387
		21.7988	855	21.7988	788	21.7988	801	21.7988	1417
		21.8251	885	21.8251	800	21.8251	786	21.8251	1424
		21.8514	899	21.8514	811	21.8514	854	21.8514	1515
		21.8776	839	21.8776	841	21.8776	823	21.8776	1458
		21.9039	824	21.9039	859	21.9039	803	21.9039	1525
		21.9301	842	21.9301	789	21.9301	821	21.9301	1444
		21.9564	825	21.9564	843	21.9564	738	21.9564	1482
		21.9827	813	21.9827	784	21.9827	784	21.9827	1422
		22.0089	869	22.0089	764	22.0089	823	22.0089	1436
		22.0352	846	22.0352	818	22.0352	849	22.0352	1462
		22.0614	809	22.0614	808	22.0614	764	22.0614	1425
		22.0877	852	22.0877	766	22.0877	840	22.0877	1442
		22.114	860	22.114	888	22.114	858	22.114	1446
		22.1402	883	22.1402	815	22.1402	838	22.1402	1473
		22.1665	811	22.1665	820	22.1665	808	22.1665	1473
		22.1927	875	22.1927	826	22.1927	808	22.1927	1441
		22.219	848	22.219	863	22.219	831	22.219	1414
		22.2453	865	22.2453	821	22.2453	828	22.2453	1492
		22.2715	905	22.2715	844	22.2715	841	22.2715	1431
		22.2978	890	22.2978	809	22.2978	815	22.2978	1468
		22.324	893	22.324	850	22.324	826	22.324	1482
		22.3503	823	22.3503	851	22.3503	798	22.3503	1448
		22.3766	848	22.3766	822	22.3766	807	22.3766	1411
		22.4028	874	22.4028	830	22.4028	839	22.4028	1428
		22.4291	836	22.4291	870	22.4291	803	22.4291	1488
		22.4553	897	22.4553	840	22.4553	799	22.4553	1508
		22.4816	837	22.4816	854	22.4816	862	22.4816	1438
		22.5079	869	22.5079	836	22.5079	830	22.5079	1416
		22.5341	917	22.5341	808	22.5341	781	22.5341	1460
		22.5604	880	22.5604	789	22.5604	815	22.5604	1426
		22.5866	842	22.5866	828	22.5866	809	22.5866	1452
		22.6129	835	22.6129	800	22.6129	823	22.6129	1471
		22.6392	936	22.6392	769	22.6392	850	22.6392	1483
		22.6654	836	22.6654	789	22.6654	796	22.6654	1483
		22.6917	839	22.6917	817	22.6917	795	22.6917	1450
		22.7179	892	22.7179	770	22.7179	873	22.7179	1510
		22.7442	840	22.7442	855	22.7442	875	22.7442	1389
		22.7705	893	22.7705	838	22.7705	819	22.7705	1471
		22.7967	848	22.7967	835	22.7967	861	22.7967	1552
		22.823	846	22.823	813	22.823	864	22.823	1491
		22.8493	866	22.8493	889	22.8493	807	22.8493	1459
		22.8755	872	22.8755	802	22.8755	846	22.8755	1480
		22.9018	910	22.9018	796	22.9018	814	22.9018	1424
		22.928	905	22.928	857	22.928	777	22.928	1517
		22.9543	890	22.9543	830	22.9543	824	22.9543	1496
		22.9806	934	22.9806	900	22.9806	857	22.9806	1410
		23.0068	876	23.0068	850	23.0068	889	23.0068	1441
		23.0331	970	23.0331	840	23.0331	758	23.0331	1459
		23.0593	901	23.0593	875	23.0593	784	23.0593	1492
		23.0856	876	23.0856	856	23.0856	800	23.0856	1557
		23.1119	864	23.1119	841	23.1119	795	23.1119	1488
		23.1381	903	23.1381	846	23.1381	836	23.1381	1434
		23.1644	866	23.1644	846	23.1644	811	23.1644	1456
		23.1906	845	23.1906	821	23.1906	874	23.1906	1515
		23.2169	838	23.2169	805	23.2169	851	23.2169	1444
		23.2432	924	23.2432	874	23.2432	853	23.2432	1461
		23.2694	841	23.2694	803	23.2694	804	23.2694	1497
		23.2957	945	23.2957	846	23.2957	831	23.2957	1450
		23.322	902	23.322	807	23.322	878	23.322	1488
		23.3482	866	23.3482	921	23.3482	816	23.3482	1465
		23.3745	883	23.3745	830	23.3745	829	23.3745	1440
		23.4007	919	23.4007	828	23.4007	822	23.4007	1427
		23.427	763	23.427	794	23.427	862	23.427	1411
		23.4533	796	23.4533	829	23.4533	866	23.4533	1435
		23.4795	876	23.4795	811	23.4795	855	23.4795	1464
		23.5058	908	23.5058	854	23.5058	892	23.5058	1430
		23.532	858	23.532	820	23.532	802	23.532	1448
		23.5583	882	23.5583	808	23.5583	781	23.5583	1477
		23.5846	854	23.5846	837	23.5846	829	23.5846	1419
		23.6108	804	23.6108	838	23.6108	816	23.6108	1419
		23.6371	873	23.6371	871	23.6371	793	23.6371	1453
		23.6633	866	23.6633	846	23.6633	827	23.6633	1449
		23.6896	916	23.6896	772	23.6896	774	23.6896	1450
		23.7159	952	23.7159	793	23.7159	833	23.7159	1532
		23.7421	889	23.7421	848	23.7421	785	23.7421	1454
		23.7684	866	23.7684	806	23.7684	845	23.7684	1484
		23.7946	881	23.7946	868	23.7946	855	23.7946	1550
		23.8209	872	23.8209	861	23.8209	809	23.8209	1457
		23.8472	973	23.8472	892	23.8472	856	23.8472	1437
		23.8734	873	23.8734	857	23.8734	868	23.8734	1454
		23.8997	908	23.8997	826	23.8997	800	23.8997	1398
		23.9259	890	23.9259	779	23.9259	899	23.9259	1552
		23.9522	828	23.9522	893	23.9522	831	23.9522	1411
		23.9785	837	23.9785	803	23.9785	744	23.9785	1461
		24.0047	853	24.0047	786	24.0047	837	24.0047	1425
		24.031	868	24.031	829	24.031	854	24.031	1456
		24.0572	892	24.0572	853	24.0572	819	24.0572	1420
		24.0835	834	24.0835	842	24.0835	749	24.0835	1477
		24.1098	871	24.1098	837	24.1098	835	24.1098	1456
		24.136	857	24.136	840	24.136	862	24.136	1379
		24.1623	902	24.1623	827	24.1623	795	24.1623	1442
		24.1885	882	24.1885	874	24.1885	825	24.1885	1453
		24.2148	842	24.2148	892	24.2148	820	24.2148	1480
		24.2411	845	24.2411	854	24.2411	841	24.2411	1441
		24.2673	827	24.2673	864	24.2673	813	24.2673	1379
		24.2936	894	24.2936	890	24.2936	794	24.2936	1438
		24.3198	856	24.3198	828	24.3198	757	24.3198	1462
		24.3461	885	24.3461	850	24.3461	865	24.3461	1440
		24.3724	898	24.3724	874	24.3724	808	24.3724	1476
		24.3986	816	24.3986	814	24.3986	823	24.3986	1477
		24.4249	914	24.4249	821	24.4249	797	24.4249	1501
		24.4511	855	24.4511	860	24.4511	863	24.4511	1441
		24.4774	877	24.4774	827	24.4774	880	24.4774	1445
		24.5037	923	24.5037	843	24.5037	823	24.5037	1427
		24.5299	857	24.5299	843	24.5299	813	24.5299	1498
		24.5562	867	24.5562	938	24.5562	856	24.5562	1332
		24.5825	900	24.5825	859	24.5825	796	24.5825	1492
		24.6087	881	24.6087	869	24.6087	838	24.6087	1454
		24.635	852	24.635	813	24.635	838	24.635	1416
		24.6612	892	24.6612	849	24.6612	781	24.6612	1467
		24.6875	873	24.6875	836	24.6875	819	24.6875	1439
		24.7138	866	24.7138	872	24.7138	863	24.7138	1365
		24.74	871	24.74	904	24.74	806	24.74	1428
		24.7663	879	24.7663	864	24.7663	818	24.7663	1421
		24.7925	846	24.7925	864	24.7925	760	24.7925	1474
		24.8188	772	24.8188	836	24.8188	854	24.8188	1391
		24.8451	871	24.8451	846	24.8451	811	24.8451	1458
		24.8713	878	24.8713	895	24.8713	834	24.8713	1477
		24.8976	898	24.8976	944	24.8976	860	24.8976	1389
		24.9238	899	24.9238	837	24.9238	834	24.9238	1404
		24.9501	955	24.9501	851	24.9501	866	24.9501	1512
		24.9764	882	24.9764	812	24.9764	857	24.9764	1437
		25.0026	976	25.0026	823	25.0026	834	25.0026	1416
		25.0289	902	25.0289	819	25.0289	851	25.0289	1409
		25.0551	897	25.0551	865	25.0551	846	25.0551	1426
		25.0814	849	25.0814	821	25.0814	865	25.0814	1449
		25.1077	857	25.1077	866	25.1077	813	25.1077	1380
		25.1339	884	25.1339	857	25.1339	805	25.1339	1341
		25.1602	821	25.1602	869	25.1602	839	25.1602	1414
		25.1865	852	25.1865	826	25.1865	786	25.1865	1457
		25.2127	867	25.2127	860	25.2127	788	25.2127	1396
		25.239	856	25.239	833	25.239	809	25.239	1411
		25.2652	899	25.2652	844	25.2652	837	25.2652	1458
		25.2915	882	25.2915	823	25.2915	751	25.2915	1362
		25.3178	823	25.3178	874	25.3178	830	25.3178	1396
		25.344	848	25.344	842	25.344	806	25.344	1434
		25.3703	894	25.3703	852	25.3703	838	25.3703	1411
		25.3965	872	25.3965	846	25.3965	796	25.3965	1416
		25.4228	836	25.4228	828	25.4228	801	25.4228	1470
		25.449	835	25.449	819	25.449	760	25.449	1475
		25.4753	912	25.4753	851	25.4753	813	25.4753	1452
		25.5016	856	25.5016	837	25.5016	788	25.5016	1472
		25.5278	889	25.5278	775	25.5278	788	25.5278	1426
		25.5541	880	25.5541	832	25.5541	799	25.5541	1388
		25.5804	881	25.5804	808	25.5804	807	25.5804	1414
		25.6066	817	25.6066	815	25.6066	782	25.6066	1445
		25.6329	891	25.6329	860	25.6329	835	25.6329	1389
		25.6591	789	25.6591	860	25.6591	786	25.6591	1439
		25.6854	822	25.6854	853	25.6854	770	25.6854	1378
		25.7117	815	25.7117	849	25.7117	743	25.7117	1430
		25.7379	789	25.7379	773	25.7379	789	25.7379	1367
		25.7642	830	25.7642	820	25.7642	810	25.7642	1433
		25.7904	805	25.7904	856	25.7904	791	25.7904	1329
		25.8167	871	25.8167	846	25.8167	731	25.8167	1362
		25.843	790	25.843	827	25.843	764	25.843	1368
		25.8692	790	25.8692	821	25.8692	755	25.8692	1378
		25.8955	862	25.8955	803	25.8955	768	25.8955	1415
		25.9217	831	25.9217	829	25.9217	753	25.9217	1424
		25.948	813	25.948	841	25.948	758	25.948	1328
		25.9743	862	25.9743	856	25.9743	820	25.9743	1364
		26.0005	796	26.0005	774	26.0005	808	26.0005	1369
		26.0268	826	26.0268	861	26.0268	781	26.0268	1383
		26.053	802	26.053	895	26.053	817	26.053	1482
		26.0793	841	26.0793	783	26.0793	760	26.0793	1426
		26.1056	873	26.1056	850	26.1056	806	26.1056	1378
		26.1318	843	26.1318	867	26.1318	798	26.1318	1292
		26.1581	843	26.1581	847	26.1581	720	26.1581	1408
		26.1843	852	26.1843	880	26.1843	791	26.1843	1363
		26.2106	860	26.2106	879	26.2106	756	26.2106	1455
		26.2369	848	26.2369	901	26.2369	808	26.2369	1419
		26.2631	837	26.2631	898	26.2631	738	26.2631	1470
		26.2894	872	26.2894	941	26.2894	702	26.2894	1438
		26.3157	846	26.3157	956	26.3157	749	26.3157	1479
		26.3419	823	26.3419	1008	26.3419	773	26.3419	1387
		26.3682	790	26.3682	955	26.3682	780	26.3682	1375
		26.3944	768	26.3944	917	26.3944	709	26.3944	1431
		26.4207	830	26.4207	902	26.4207	788	26.4207	1370
		26.447	848	26.447	851	26.447	775	26.447	1385
		26.4732	774	26.4732	813	26.4732	765	26.4732	1385
		26.4995	896	26.4995	774	26.4995	783	26.4995	1376
		26.5257	847	26.5257	783	26.5257	782	26.5257	1299
		26.552	872	26.552	850	26.552	762	26.552	1312
		26.5783	815	26.5783	795	26.5783	776	26.5783	1309
		26.6045	839	26.6045	811	26.6045	774	26.6045	1365
		26.6308	886	26.6308	817	26.6308	754	26.6308	1440
		26.657	811	26.657	812	26.657	723	26.657	1259
		26.6833	834	26.6833	845	26.6833	766	26.6833	1354
		26.7096	818	26.7096	768	26.7096	775	26.7096	1279
		26.7358	772	26.7358	785	26.7358	794	26.7358	1351
		26.7621	766	26.7621	758	26.7621	782	26.7621	1358
		26.7883	840	26.7883	810	26.7883	753	26.7883	1334
		26.8146	828	26.8146	832	26.8146	779	26.8146	1286
		26.8409	813	26.8409	776	26.8409	772	26.8409	1277
		26.8671	827	26.8671	769	26.8671	758	26.8671	1200
		26.8934	773	26.8934	774	26.8934	766	26.8934	1277
		26.9196	841	26.9196	787	26.9196	724	26.9196	1254
		26.9459	753	26.9459	764	26.9459	735	26.9459	1290
		26.9722	785	26.9722	808	26.9722	762	26.9722	1261
		26.9984	833	26.9984	790	26.9984	751	26.9984	1254
		27.0247	841	27.0247	778	27.0247	790	27.0247	1262
		27.051	842	27.051	773	27.051	787	27.051	1293
		27.0772	831	27.0772	814	27.0772	791	27.0772	1250
		27.1035	855	27.1035	769	27.1035	803	27.1035	1285
		27.1297	846	27.1297	786	27.1297	842	27.1297	1209
		27.156	858	27.156	754	27.156	802	27.156	1304
		27.1822	828	27.1822	751	27.1822	797	27.1822	1268
		27.2085	853	27.2085	743	27.2085	792	27.2085	1253
		27.2348	845	27.2348	770	27.2348	772	27.2348	1226
		27.261	879	27.261	755	27.261	851	27.261	1239
		27.2873	893	27.2873	757	27.2873	864	27.2873	1248
		27.3135	917	27.3135	792	27.3135	880	27.3135	1187
		27.3398	916	27.3398	793	27.3398	947	27.3398	1313
		27.3661	933	27.3661	784	27.3661	1013	27.3661	1232
		27.3923	1071	27.3923	777	27.3923	1084	27.3923	1201
		27.4186	1067	27.4186	672	27.4186	1011	27.4186	1281
		27.4449	961	27.4449	769	27.4449	953	27.4449	1211
		27.4711	984	27.4711	769	27.4711	985	27.4711	1204
		27.4974	945	27.4974	730	27.4974	868	27.4974	1193
		27.5236	871	27.5236	755	27.5236	889	27.5236	1229
		27.5499	851	27.5499	689	27.5499	778	27.5499	1134
		27.5762	849	27.5762	744	27.5762	831	27.5762	1191
		27.6024	833	27.6024	735	27.6024	789	27.6024	1227
		27.6287	842	27.6287	705	27.6287	756	27.6287	1100
		27.6549	819	27.6549	760	27.6549	734	27.6549	1119
		27.6812	742	27.6812	782	27.6812	733	27.6812	1183
		27.7075	810	27.7075	803	27.7075	740	27.7075	1232
		27.7337	797	27.7337	749	27.7337	693	27.7337	1173
		27.76	820	27.76	748	27.76	706	27.76	1195
		27.7862	823	27.7862	697	27.7862	732	27.7862	1094
		27.8125	801	27.8125	789	27.8125	703	27.8125	1218
		27.8388	794	27.8388	787	27.8388	747	27.8388	1173
		27.865	735	27.865	717	27.865	702	27.865	1121
		27.8913	740	27.8913	672	27.8913	693	27.8913	1115
		27.9175	769	27.9175	745	27.9175	728	27.9175	1149
		27.9438	801	27.9438	780	27.9438	721	27.9438	1106
		27.9701	719	27.9701	723	27.9701	717	27.9701	1141
		27.9963	792	27.9963	735	27.9963	679	27.9963	1125
		28.0226	821	28.0226	719	28.0226	702	28.0226	1102
		28.0489	750	28.0489	716	28.0489	682	28.0489	1156
		28.0751	782	28.0751	729	28.0751	693	28.0751	1135
		28.1014	744	28.1014	711	28.1014	739	28.1014	1113
		28.1276	714	28.1276	744	28.1276	701	28.1276	1143
		28.1539	760	28.1539	753	28.1539	732	28.1539	1100
		28.1802	746	28.1802	686	28.1802	705	28.1802	1186
		28.2064	770	28.2064	728	28.2064	776	28.2064	1069
		28.2327	739	28.2327	770	28.2327	734	28.2327	1152
		28.2589	807	28.2589	711	28.2589	727	28.2589	1131
		28.2852	752	28.2852	732	28.2852	696	28.2852	1146
		28.3115	782	28.3115	712	28.3115	697	28.3115	1105
		28.3377	777	28.3377	751	28.3377	674	28.3377	1152
		28.364	768	28.364	722	28.364	733	28.364	1093
		28.3902	767	28.3902	698	28.3902	684	28.3902	1113
		28.4165	715	28.4165	748	28.4165	714	28.4165	1123
		28.4428	691	28.4428	759	28.4428	693	28.4428	1044
		28.469	767	28.469	686	28.469	655	28.469	1135
		28.4953	724	28.4953	741	28.4953	676	28.4953	1058
		28.5215	768	28.5215	697	28.5215	702	28.5215	1099
		28.5478	716	28.5478	693	28.5478	689	28.5478	1080
		28.5741	679	28.5741	752	28.5741	644	28.5741	1052
		28.6003	706	28.6003	787	28.6003	673	28.6003	1138
		28.6266	679	28.6266	709	28.6266	673	28.6266	1081
		28.6528	675	28.6528	676	28.6528	662	28.6528	1158
		28.6791	690	28.6791	730	28.6791	633	28.6791	1150
		28.7054	750	28.7054	744	28.7054	636	28.7054	1073
		28.7316	668	28.7316	741	28.7316	621	28.7316	1103
		28.7579	713	28.7579	726	28.7579	684	28.7579	1015
		28.7841	730	28.7841	699	28.7841	682	28.7841	1037
		28.8104	700	28.8104	717	28.8104	633	28.8104	1038
		28.8367	728	28.8367	733	28.8367	647	28.8367	1100
		28.8629	692	28.8629	675	28.8629	673	28.8629	1115
		28.8892	738	28.8892	664	28.8892	669	28.8892	1073
		28.9154	677	28.9154	779	28.9154	647	28.9154	1077
		28.9417	699	28.9417	689	28.9417	664	28.9417	1020
		28.968	715	28.968	729	28.968	678	28.968	1051
		28.9942	657	28.9942	667	28.9942	654	28.9942	1024
		29.0205	700	29.0205	713	29.0205	633	29.0205	975
		29.0467	688	29.0467	660	29.0467	652	29.0467	1044
		29.073	658	29.073	657	29.073	665	29.073	1057
		29.0993	671	29.0993	691	29.0993	664	29.0993	1020
		29.1255	696	29.1255	716	29.1255	632	29.1255	1026
		29.1518	706	29.1518	668	29.1518	671	29.1518	944
		29.178	696	29.178	681	29.178	652	29.178	947
		29.2043	697	29.2043	691	29.2043	623	29.2043	1003
		29.2306	682	29.2306	697	29.2306	659	29.2306	956
		29.2568	677	29.2568	573	29.2568	646	29.2568	992
		29.2831	712	29.2831	673	29.2831	644	29.2831	1022
		29.3094	690	29.3094	717	29.3094	654	29.3094	1014
		29.3356	632	29.3356	666	29.3356	639	29.3356	1039
		29.3619	674	29.3619	650	29.3619	638	29.3619	1038
		29.3881	658	29.3881	688	29.3881	605	29.3881	982
		29.4144	625	29.4144	656	29.4144	639	29.4144	984
		29.4407	654	29.4407	629	29.4407	631	29.4407	1009
		29.4669	708	29.4669	678	29.4669	641	29.4669	1033
		29.4932	664	29.4932	657	29.4932	653	29.4932	1000
		29.5194	647	29.5194	677	29.5194	675	29.5194	945
		29.5457	702	29.5457	639	29.5457	657	29.5457	1017
		29.572	699	29.572	677	29.572	625	29.572	961
		29.5982	665	29.5982	715	29.5982	641	29.5982	916
		29.6245	674	29.6245	664	29.6245	637	29.6245	982
		29.6507	644	29.6507	631	29.6507	619	29.6507	926
		29.677	665	29.677	639	29.677	624	29.677	982
		29.7033	655	29.7033	679	29.7033	615	29.7033	995
		29.7295	674	29.7295	616	29.7295	603	29.7295	928
		29.7558	674	29.7558	607	29.7558	632	29.7558	915
		29.7821	594	29.7821	621	29.7821	578	29.7821	943
		29.8083	699	29.8083	597	29.8083	603	29.8083	989
		29.8346	678	29.8346	649	29.8346	548	29.8346	956
		29.8608	598	29.8608	652	29.8608	591	29.8608	927
		29.8871	631	29.8871	611	29.8871	615	29.8871	990
		29.9134	648	29.9134	662	29.9134	551	29.9134	897
		29.9396	652	29.9396	645	29.9396	634	29.9396	916
		29.9659	665	29.9659	652	29.9659	608	29.9659	897
		29.9921	616	29.9921	618	29.9921	617	29.9921	882
		30.0184	584	30.0184	653	30.0184	615	30.0184	935
		30.0447	611	30.0447	664	30.0447	611	30.0447	898
		30.0709	636	30.0709	609	30.0709	620	30.0709	902
		30.0972	622	30.0972	603	30.0972	589	30.0972	867
		30.1234	642	30.1234	598	30.1234	605	30.1234	906
		30.1497	631	30.1497	643	30.1497	600	30.1497	904
		30.176	674	30.176	666	30.176	639	30.176	885
		30.2022	643	30.2022	625	30.2022	622	30.2022	916
		30.2285	636	30.2285	593	30.2285	611	30.2285	899
		30.2547	642	30.2547	619	30.2547	641	30.2547	896
		30.281	601	30.281	583	30.281	637	30.281	889
		30.3073	676	30.3073	639	30.3073	589	30.3073	885
		30.3335	625	30.3335	625	30.3335	579	30.3335	900
		30.3598	685	30.3598	584	30.3598	585	30.3598	882
		30.386	572	30.386	620	30.386	622	30.386	892
		30.4123	592	30.4123	605	30.4123	608	30.4123	895
		30.4386	623	30.4386	616	30.4386	586	30.4386	885
		30.4648	603	30.4648	623	30.4648	585	30.4648	908
		30.4911	556	30.4911	593	30.4911	581	30.4911	876
		30.5173	598	30.5173	706	30.5173	579	30.5173	904
		30.5436	608	30.5436	606	30.5436	628	30.5436	895
		30.5699	537	30.5699	616	30.5699	586	30.5699	887
		30.5961	580	30.5961	602	30.5961	546	30.5961	884
		30.6224	622	30.6224	571	30.6224	588	30.6224	859
		30.6486	618	30.6486	583	30.6486	577	30.6486	842
		30.6749	664	30.6749	638	30.6749	551	30.6749	880
		30.7012	659	30.7012	589	30.7012	593	30.7012	891
		30.7274	571	30.7274	597	30.7274	581	30.7274	827
		30.7537	598	30.7537	601	30.7537	599	30.7537	854
		30.7799	638	30.7799	599	30.7799	544	30.7799	850
		30.8062	612	30.8062	595	30.8062	611	30.8062	845
		30.8325	563	30.8325	545	30.8325	568	30.8325	866
		30.8587	599	30.8587	609	30.8587	616	30.8587	860
		30.885	644	30.885	570	30.885	588	30.885	892
		30.9112	619	30.9112	581	30.9112	586	30.9112	899
		30.9375	633	30.9375	574	30.9375	558	30.9375	806
		30.9638	577	30.9638	583	30.9638	620	30.9638	854
		30.99	594	30.99	570	30.99	577	30.99	804
		31.0163	622	31.0163	584	31.0163	545	31.0163	795
		31.0425	612	31.0425	624	31.0425	553	31.0425	871
		31.0688	570	31.0688	590	31.0688	644	31.0688	812
		31.0951	593	31.0951	576	31.0951	609	31.0951	867
		31.1213	618	31.1213	589	31.1213	552	31.1213	810
		31.1476	570	31.1476	557	31.1476	578	31.1476	819
		31.1739	606	31.1739	598	31.1739	592	31.1739	822
		31.2001	608	31.2001	582	31.2001	541	31.2001	787
		31.2264	583	31.2264	562	31.2264	578	31.2264	833
		31.2526	595	31.2526	613	31.2526	556	31.2526	769
		31.2789	560	31.2789	573	31.2789	570	31.2789	839
		31.3052	603	31.3052	624	31.3052	572	31.3052	811
		31.3314	621	31.3314	537	31.3314	569	31.3314	791
		31.3577	631	31.3577	563	31.3577	559	31.3577	769
		31.3839	615	31.3839	534	31.3839	525	31.3839	816
		31.4102	574	31.4102	609	31.4102	567	31.4102	811
		31.4365	526	31.4365	554	31.4365	556	31.4365	871
		31.4627	610	31.4627	571	31.4627	593	31.4627	847
		31.489	600	31.489	589	31.489	581	31.489	846
		31.5152	552	31.5152	580	31.5152	573	31.5152	808
		31.5415	589	31.5415	605	31.5415	545	31.5415	783
		31.5678	635	31.5678	590	31.5678	557	31.5678	798
		31.594	611	31.594	576	31.594	544	31.594	765
		31.6203	616	31.6203	600	31.6203	512	31.6203	851
		31.6466	617	31.6466	604	31.6466	588	31.6466	773
		31.6728	622	31.6728	555	31.6728	602	31.6728	779
		31.6991	633	31.6991	545	31.6991	616	31.6991	795
		31.7253	624	31.7253	529	31.7253	612	31.7253	774
		31.7516	651	31.7516	566	31.7516	582	31.7516	748
		31.7779	624	31.7779	528	31.7779	598	31.7779	807
		31.8041	637	31.8041	567	31.8041	645	31.8041	815
		31.8304	618	31.8304	558	31.8304	547	31.8304	821
		31.8566	640	31.8566	575	31.8566	593	31.8566	749
		31.8829	610	31.8829	548	31.8829	623	31.8829	780
		31.9092	645	31.9092	565	31.9092	564	31.9092	787
		31.9354	540	31.9354	582	31.9354	607	31.9354	772
		31.9617	588	31.9617	548	31.9617	553	31.9617	749
		31.9879	559	31.9879	511	31.9879	580	31.9879	769
		32.0142	574	32.0142	586	32.0142	588	32.0142	747
		32.0404	567	32.0404	521	32.0404	578	32.0404	759
		32.0667	606	32.0667	559	32.0667	575	32.0667	764
		32.093	518	32.093	501	32.093	546	32.093	719
		32.1192	547	32.1192	499	32.1192	561	32.1192	748
		32.1455	548	32.1455	511	32.1455	520	32.1455	729
		32.1718	606	32.1718	524	32.1718	581	32.1718	768
		32.198	541	32.198	538	32.198	521	32.198	763
		32.2243	530	32.2243	565	32.2243	512	32.2243	713
		32.2505	571	32.2505	521	32.2505	548	32.2505	716
		32.2768	552	32.2768	516	32.2768	533	32.2768	741
		32.3031	602	32.3031	540	32.3031	503	32.3031	761
		32.3293	529	32.3293	503	32.3293	533	32.3293	765
		32.3556	572	32.3556	531	32.3556	553	32.3556	746
		32.3818	543	32.3818	505	32.3818	571	32.3818	704
		32.4081	520	32.4081	486	32.4081	572	32.4081	719
		32.4344	575	32.4344	529	32.4344	505	32.4344	770
		32.4606	559	32.4606	519	32.4606	479	32.4606	738
		32.4869	578	32.4869	554	32.4869	493	32.4869	743
		32.5131	567	32.5131	540	32.5131	550	32.5131	702
		32.5394	552	32.5394	497	32.5394	511	32.5394	681
		32.5657	571	32.5657	502	32.5657	491	32.5657	687
		32.5919	553	32.5919	529	32.5919	523	32.5919	733
		32.6182	556	32.6182	509	32.6182	551	32.6182	736
		32.6444	547	32.6444	525	32.6444	504	32.6444	724
		32.6707	564	32.6707	496	32.6707	513	32.6707	680
		32.697	526	32.697	516	32.697	549	32.697	662
		32.7232	533	32.7232	499	32.7232	511	32.7232	722
		32.7495	536	32.7495	502	32.7495	582	32.7495	749
		32.7758	539	32.7758	553	32.7758	491	32.7758	733
		32.802	534	32.802	495	32.802	482	32.802	674
		32.8283	578	32.8283	498	32.8283	541	32.8283	726
		32.8545	551	32.8545	482	32.8545	488	32.8545	714
		32.8808	538	32.8808	546	32.8808	527	32.8808	736
		32.907	557	32.907	517	32.907	544	32.907	725
		32.9333	487	32.9333	517	32.9333	509	32.9333	709
		32.9596	490	32.9596	489	32.9596	519	32.9596	693
		32.9858	555	32.9858	486	32.9858	523	32.9858	683
		33.0121	532	33.0121	527	33.0121	501	33.0121	697
		33.0384	560	33.0384	520	33.0384	481	33.0384	703
		33.0646	528	33.0646	486	33.0646	517	33.0646	688
		33.0909	498	33.0909	553	33.0909	460	33.0909	694
		33.1171	512	33.1171	519	33.1171	442	33.1171	653
		33.1434	542	33.1434	492	33.1434	450	33.1434	664
		33.1697	497	33.1697	490	33.1697	506	33.1697	650
		33.1959	548	33.1959	482	33.1959	464	33.1959	688
		33.2222	525	33.2222	530	33.2222	475	33.2222	700
		33.2484	494	33.2484	510	33.2484	483	33.2484	627
		33.2747	478	33.2747	507	33.2747	483	33.2747	695
		33.301	547	33.301	531	33.301	505	33.301	650
		33.3272	498	33.3272	500	33.3272	507	33.3272	707
		33.3535	500	33.3535	469	33.3535	486	33.3535	684
		33.3797	555	33.3797	456	33.3797	468	33.3797	661
		33.406	520	33.406	477	33.406	499	33.406	680
		33.4323	469	33.4323	501	33.4323	482	33.4323	642
		33.4585	503	33.4585	532	33.4585	473	33.4585	677
		33.4848	460	33.4848	488	33.4848	435	33.4848	673
		33.511	475	33.511	462	33.511	493	33.511	634
		33.5373	461	33.5373	515	33.5373	444	33.5373	657
		33.5636	499	33.5636	509	33.5636	491	33.5636	624
		33.5898	493	33.5898	496	33.5898	486	33.5898	656
		33.6161	503	33.6161	501	33.6161	501	33.6161	630
		33.6424	475	33.6424	481	33.6424	509	33.6424	661
		33.6686	496	33.6686	460	33.6686	474	33.6686	587
		33.6949	490	33.6949	490	33.6949	445	33.6949	684
		33.7211	464	33.7211	430	33.7211	491	33.7211	641
		33.7474	486	33.7474	470	33.7474	470	33.7474	686
		33.7737	461	33.7737	472	33.7737	463	33.7737	671
		33.7999	496	33.7999	523	33.7999	449	33.7999	643
		33.8262	486	33.8262	488	33.8262	460	33.8262	652
		33.8524	488	33.8524	461	33.8524	461	33.8524	645
		33.8787	466	33.8787	452	33.8787	485	33.8787	639
		33.9049	474	33.9049	493	33.9049	448	33.9049	641
		33.9312	524	33.9312	491	33.9312	479	33.9312	647
		33.9575	486	33.9575	488	33.9575	444	33.9575	661
		33.9837	481	33.9837	483	33.9837	499	33.9837	597
		34.01	485	34.01	490	34.01	451	34.01	685
		34.0363	450	34.0363	491	34.0363	448	34.0363	659
		34.0625	480	34.0625	476	34.0625	486	34.0625	593
		34.0888	439	34.0888	431	34.0888	489	34.0888	628
		34.115	457	34.115	506	34.115	456	34.115	623
		34.1413	426	34.1413	486	34.1413	481	34.1413	623
		34.1676	470	34.1676	471	34.1676	465	34.1676	628
		34.1938	529	34.1938	454	34.1938	461	34.1938	619
		34.2201	463	34.2201	489	34.2201	485	34.2201	665
		34.2463	430	34.2463	461	34.2463	469	34.2463	631
		34.2726	487	34.2726	446	34.2726	500	34.2726	648
		34.2989	484	34.2989	501	34.2989	434	34.2989	611
		34.3251	387	34.3251	473	34.3251	434	34.3251	616
		34.3514	462	34.3514	426	34.3514	478	34.3514	624
		34.3776	461	34.3776	445	34.3776	463	34.3776	606
		34.4039	462	34.4039	472	34.4039	401	34.4039	626
		34.4302	476	34.4302	451	34.4302	477	34.4302	616
		34.4564	422	34.4564	435	34.4564	462	34.4564	655
		34.4827	465	34.4827	408	34.4827	476	34.4827	634
		34.5089	409	34.5089	459	34.5089	407	34.5089	629
		34.5352	488	34.5352	473	34.5352	460	34.5352	562
		34.5615	460	34.5615	451	34.5615	419	34.5615	600
		34.5877	461	34.5877	450	34.5877	450	34.5877	596
		34.614	427	34.614	443	34.614	412	34.614	606
		34.6403	452	34.6403	469	34.6403	430	34.6403	599
		34.6665	439	34.6665	437	34.6665	435	34.6665	611
		34.6928	463	34.6928	434	34.6928	458	34.6928	591
		34.719	492	34.719	462	34.719	421	34.719	637
		34.7453	486	34.7453	428	34.7453	430	34.7453	570
		34.7715	451	34.7715	450	34.7715	492	34.7715	602
		34.7978	518	34.7978	470	34.7978	466	34.7978	610
		34.8241	494	34.8241	447	34.8241	442	34.8241	616
		34.8503	495	34.8503	435	34.8503	490	34.8503	619
		34.8766	456	34.8766	434	34.8766	437	34.8766	568
		34.9029	463	34.9029	417	34.9029	387	34.9029	593
		34.9291	428	34.9291	460	34.9291	409	34.9291	586
		34.9554	463	34.9554	462	34.9554	422	34.9554	594
		34.9816	439	34.9816	450	34.9816	418	34.9816	586
		35.0079	432	35.0079	417	35.0079	477	35.0079	631
		35.0342	485	35.0342	434	35.0342	433	35.0342	591
		35.0604	462	35.0604	414	35.0604	401	35.0604	560
		35.0867	423	35.0867	451	35.0867	450	35.0867	598
		35.1129	404	35.1129	506	35.1129	453	35.1129	574
		35.1392	412	35.1392	414	35.1392	425	35.1392	553
		35.1655	408	35.1655	412	35.1655	439	35.1655	544
		35.1917	449	35.1917	418	35.1917	432	35.1917	575
		35.218	423	35.218	497	35.218	421	35.218	589
		35.2442	419	35.2442	439	35.2442	415	35.2442	584
		35.2705	420	35.2705	433	35.2705	459	35.2705	577
		35.2968	463	35.2968	447	35.2968	411	35.2968	601
		35.323	413	35.323	425	35.323	420	35.323	597
		35.3493	412	35.3493	425	35.3493	415	35.3493	548
		35.3755	428	35.3755	415	35.3755	434	35.3755	570
		35.4018	407	35.4018	439	35.4018	448	35.4018	565
		35.4281	411	35.4281	428	35.4281	435	35.4281	592
		35.4543	422	35.4543	410	35.4543	406	35.4543	573
		35.4806	390	35.4806	420	35.4806	414	35.4806	588
		35.5069	428	35.5069	422	35.5069	386	35.5069	562
		35.5331	460	35.5331	409	35.5331	452	35.5331	574
		35.5594	407	35.5594	388	35.5594	391	35.5594	571
		35.5856	381	35.5856	401	35.5856	415	35.5856	592
		35.6119	409	35.6119	426	35.6119	407	35.6119	590
		35.6382	399	35.6382	424	35.6382	379	35.6382	569
		35.6644	454	35.6644	429	35.6644	425	35.6644	603
		35.6907	377	35.6907	437	35.6907	395	35.6907	567
		35.7169	422	35.7169	411	35.7169	405	35.7169	558
		35.7432	438	35.7432	386	35.7432	395	35.7432	579
		35.7694	415	35.7694	409	35.7694	399	35.7694	609
		35.7957	413	35.7957	420	35.7957	460	35.7957	624
		35.822	410	35.822	432	35.822	402	35.822	553
		35.8482	384	35.8482	382	35.8482	414	35.8482	524
		35.8745	433	35.8745	399	35.8745	432	35.8745	587
		35.9008	412	35.9008	395	35.9008	419	35.9008	557
		35.927	436	35.927	419	35.927	417	35.927	588
		35.9533	432	35.9533	400	35.9533	424	35.9533	616
		35.9795	399	35.9795	383	35.9795	399	35.9795	534
		36.0058	432	36.0058	378	36.0058	367	36.0058	568
		36.0321	462	36.0321	380	36.0321	406	36.0321	569
		36.0583	414	36.0583	389	36.0583	389	36.0583	550
		36.0846	406	36.0846	389	36.0846	398	36.0846	537
		36.1108	421	36.1108	399	36.1108	397	36.1108	523
		36.1371	433	36.1371	405	36.1371	421	36.1371	519
		36.1634	426	36.1634	421	36.1634	418	36.1634	529
		36.1896	450	36.1896	370	36.1896	426	36.1896	561
		36.2159	406	36.2159	431	36.2159	413	36.2159	515
		36.2422	372	36.2422	425	36.2422	415	36.2422	532
		36.2684	401	36.2684	431	36.2684	392	36.2684	562
		36.2947	432	36.2947	407	36.2947	380	36.2947	546
		36.3209	396	36.3209	404	36.3209	368	36.3209	543
		36.3472	385	36.3472	387	36.3472	423	36.3472	535
		36.3734	381	36.3734	397	36.3734	373	36.3734	508
		36.3997	392	36.3997	394	36.3997	364	36.3997	538
		36.426	389	36.426	406	36.426	380	36.426	498
		36.4522	349	36.4522	400	36.4522	375	36.4522	566
		36.4785	405	36.4785	354	36.4785	381	36.4785	570
		36.5048	398	36.5048	403	36.5048	388	36.5048	578
		36.531	392	36.531	388	36.531	360	36.531	516
		36.5573	384	36.5573	413	36.5573	363	36.5573	485
		36.5835	376	36.5835	411	36.5835	396	36.5835	563
		36.6098	400	36.6098	360	36.6098	372	36.6098	542
		36.636	437	36.636	342	36.636	367	36.636	531
		36.6623	420	36.6623	409	36.6623	361	36.6623	518
		36.6886	389	36.6886	378	36.6886	375	36.6886	528
		36.7148	385	36.7148	401	36.7148	408	36.7148	546
		36.7411	366	36.7411	397	36.7411	400	36.7411	556
		36.7674	404	36.7674	368	36.7674	360	36.7674	573
		36.7936	405	36.7936	372	36.7936	410	36.7936	490
		36.8199	362	36.8199	369	36.8199	411	36.8199	524
		36.8461	400	36.8461	367	36.8461	380	36.8461	554
		36.8724	395	36.8724	378	36.8724	393	36.8724	520
		36.8987	407	36.8987	417	36.8987	356	36.8987	504
		36.9249	436	36.9249	345	36.9249	350	36.9249	560
		36.9512	371	36.9512	357	36.9512	370	36.9512	550
		36.9774	379	36.9774	343	36.9774	323	36.9774	520
		37.0037	396	37.0037	373	37.0037	359	37.0037	521
		37.03	374	37.03	365	37.03	390	37.03	525
		37.0562	372	37.0562	341	37.0562	342	37.0562	524
		37.0825	366	37.0825	378	37.0825	385	37.0825	509
		37.1087	373	37.1087	386	37.1087	359	37.1087	538
		37.135	422	37.135	405	37.135	336	37.135	459
		37.1613	404	37.1613	372	37.1613	353	37.1613	543
		37.1875	386	37.1875	379	37.1875	375	37.1875	507
		37.2138	421	37.2138	398	37.2138	350	37.2138	465
		37.24	380	37.24	391	37.24	394	37.24	511
		37.2663	363	37.2663	388	37.2663	363	37.2663	518
		37.2926	363	37.2926	365	37.2926	333	37.2926	499
		37.3188	408	37.3188	359	37.3188	336	37.3188	494
		37.3451	379	37.3451	397	37.3451	358	37.3451	534
		37.3713	362	37.3713	359	37.3713	390	37.3713	536
		37.3976	351	37.3976	385	37.3976	366	37.3976	533
		37.4239	346	37.4239	373	37.4239	365	37.4239	499
		37.4501	363	37.4501	371	37.4501	367	37.4501	482
		37.4764	374	37.4764	388	37.4764	408	37.4764	527
		37.5027	395	37.5027	352	37.5027	350	37.5027	511
		37.5289	402	37.5289	347	37.5289	347	37.5289	509
		37.5552	353	37.5552	376	37.5552	381	37.5552	518
		37.5814	344	37.5814	346	37.5814	380	37.5814	481
		37.6077	346	37.6077	357	37.6077	370	37.6077	529
		37.6339	357	37.6339	408	37.6339	361	37.6339	477
		37.6602	354	37.6602	364	37.6602	341	37.6602	491
		37.6865	318	37.6865	371	37.6865	345	37.6865	523
		37.7127	434	37.7127	356	37.7127	320	37.7127	522
		37.739	373	37.739	349	37.739	401	37.739	511
		37.7653	381	37.7653	370	37.7653	333	37.7653	485
		37.7915	436	37.7915	385	37.7915	326	37.7915	480
		37.8178	403	37.8178	381	37.8178	379	37.8178	528
		37.844	358	37.844	376	37.844	373	37.844	519
		37.8703	396	37.8703	339	37.8703	362	37.8703	485
		37.8966	366	37.8966	336	37.8966	337	37.8966	521
		37.9228	371	37.9228	394	37.9228	333	37.9228	505
		37.9491	401	37.9491	362	37.9491	361	37.9491	496
		37.9753	382	37.9753	372	37.9753	366	37.9753	504
		38.0016	368	38.0016	343	38.0016	353	38.0016	495
		38.0279	354	38.0279	338	38.0279	342	38.0279	529
		38.0541	370	38.0541	357	38.0541	348	38.0541	482
		38.0804	314	38.0804	360	38.0804	326	38.0804	488
		38.1067	357	38.1067	384	38.1067	330	38.1067	490
		38.1329	376	38.1329	397	38.1329	326	38.1329	488
		38.1592	364	38.1592	363	38.1592	340	38.1592	514
		38.1854	377	38.1854	345	38.1854	327	38.1854	506
		38.2117	321	38.2117	353	38.2117	334	38.2117	471
		38.2379	338	38.2379	396	38.2379	310	38.2379	506
		38.2642	381	38.2642	360	38.2642	360	38.2642	530
		38.2905	410	38.2905	316	38.2905	345	38.2905	477
		38.3167	359	38.3167	336	38.3167	320	38.3167	474
		38.343	370	38.343	394	38.343	330	38.343	479
		38.3693	310	38.3693	331	38.3693	351	38.3693	489
		38.3955	350	38.3955	352	38.3955	358	38.3955	476
		38.4218	370	38.4218	366	38.4218	372	38.4218	483
		38.448	388	38.448	386	38.448	359	38.448	481
		38.4743	342	38.4743	360	38.4743	337	38.4743	445
		38.5005	359	38.5005	363	38.5005	322	38.5005	509
		38.5268	366	38.5268	354	38.5268	316	38.5268	525
		38.5531	350	38.5531	350	38.5531	299	38.5531	497
		38.5793	370	38.5793	340	38.5793	365	38.5793	472
		38.6056	385	38.6056	360	38.6056	385	38.6056	536
		38.6319	354	38.6319	332	38.6319	333	38.6319	521
		38.6581	383	38.6581	326	38.6581	337	38.6581	491
		38.6844	335	38.6844	378	38.6844	353	38.6844	489
		38.7106	349	38.7106	345	38.7106	346	38.7106	512
		38.7369	343	38.7369	342	38.7369	323	38.7369	496
		38.7632	363	38.7632	340	38.7632	348	38.7632	471
		38.7894	329	38.7894	328	38.7894	355	38.7894	509
		38.8157	303	38.8157	347	38.8157	364	38.8157	487
		38.8419	346	38.8419	358	38.8419	354	38.8419	522
		38.8682	369	38.8682	365	38.8682	354	38.8682	465
		38.8945	344	38.8945	365	38.8945	367	38.8945	483
		38.9207	343	38.9207	424	38.9207	309	38.9207	484
		38.947	345	38.947	413	38.947	343	38.947	541
		38.9732	363	38.9732	405	38.9732	315	38.9732	517
		38.9995	400	38.9995	443	38.9995	339	38.9995	510
		39.0258	316	39.0258	485	39.0258	331	39.0258	562
		39.052	343	39.052	476	39.052	361	39.052	574
		39.0783	400	39.0783	497	39.0783	321	39.0783	542
		39.1046	348	39.1046	505	39.1046	330	39.1046	567
		39.1308	374	39.1308	437	39.1308	320	39.1308	557
		39.1571	350	39.1571	455	39.1571	332	39.1571	532
		39.1833	341	39.1833	420	39.1833	338	39.1833	519
		39.2096	369	39.2096	451	39.2096	364	39.2096	486
		39.2358	345	39.2358	424	39.2358	353	39.2358	499
		39.2621	350	39.2621	348	39.2621	367	39.2621	546
		39.2884	355	39.2884	317	39.2884	357	39.2884	489
		39.3146	355	39.3146	329	39.3146	380	39.3146	464
		39.3409	355	39.3409	337	39.3409	324	39.3409	471
		39.3672	379	39.3672	331	39.3672	312	39.3672	507
		39.3934	351	39.3934	394	39.3934	327	39.3934	542
		39.4197	351	39.4197	345	39.4197	349	39.4197	511
		39.4459	371	39.4459	347	39.4459	342	39.4459	521
		39.4722	365	39.4722	335	39.4722	361	39.4722	510
		39.4985	382	39.4985	361	39.4985	341	39.4985	531
		39.5247	365	39.5247	347	39.5247	319	39.5247	450
		39.551	337	39.551	309	39.551	345	39.551	464
		39.5772	318	39.5772	321	39.5772	337	39.5772	509
		39.6035	343	39.6035	336	39.6035	354	39.6035	486
		39.6298	323	39.6298	367	39.6298	322	39.6298	499
		39.656	352	39.656	326	39.656	347	39.656	479
		39.6823	347	39.6823	362	39.6823	319	39.6823	497
		39.7085	351	39.7085	345	39.7085	335	39.7085	480
		39.7348	304	39.7348	325	39.7348	335	39.7348	467
		39.7611	371	39.7611	362	39.7611	331	39.7611	490
		39.7873	355	39.7873	342	39.7873	291	39.7873	447
		39.8136	350	39.8136	322	39.8136	317	39.8136	470
		39.8398	357	39.8398	356	39.8398	350	39.8398	481
		39.8661	398	39.8661	353	39.8661	302	39.8661	489
		39.8924	356	39.8924	344	39.8924	301	39.8924	478
		39.9186	349	39.9186	334	39.9186	361	39.9186	463
		39.9449	375	39.9449	380	39.9449	357	39.9449	482
		39.9712	306	39.9712	391	39.9712	376	39.9712	520
		39.9974	353	39.9974	345	39.9974	369	39.9974	469
		40.0237	368	40.0237	350	40.0237	354	40.0237	486
		40.0499	350	40.0499	335	40.0499	347	40.0499	472
		40.0762	341	40.0762	349	40.0762	366	40.0762	517
		40.1024	367	40.1024	345	40.1024	317	40.1024	468
		40.1287	340	40.1287	369	40.1287	329	40.1287	452
		40.155	337	40.155	319	40.155	346	40.155	490
		40.1812	350	40.1812	360	40.1812	352	40.1812	511
		40.2075	311	40.2075	321	40.2075	332	40.2075	501
		40.2338	316	40.2338	317	40.2338	296	40.2338	465
		40.26	303	40.26	349	40.26	300	40.26	513
		40.2863	358	40.2863	337	40.2863	333	40.2863	470
		40.3125	304	40.3125	375	40.3125	366	40.3125	478
		40.3388	355	40.3388	313	40.3388	345	40.3388	468
		40.365	319	40.365	339	40.365	349	40.365	460
		40.3913	328	40.3913	345	40.3913	309	40.3913	460
		40.4176	341	40.4176	324	40.4176	310	40.4176	492
		40.4438	339	40.4438	328	40.4438	343	40.4438	499
		40.4701	373	40.4701	362	40.4701	341	40.4701	517
		40.4964	300	40.4964	327	40.4964	344	40.4964	474
		40.5226	352	40.5226	333	40.5226	306	40.5226	499
		40.5489	327	40.5489	356	40.5489	312	40.5489	470
		40.5751	301	40.5751	324	40.5751	308	40.5751	489
		40.6014	369	40.6014	328	40.6014	341	40.6014	460
		40.6277	352	40.6277	340	40.6277	338	40.6277	466
		40.6539	350	40.6539	342	40.6539	323	40.6539	446
		40.6802	347	40.6802	325	40.6802	282	40.6802	485
		40.7064	347	40.7064	341	40.7064	299	40.7064	493
		40.7327	329	40.7327	359	40.7327	355	40.7327	525
		40.759	353	40.759	368	40.759	327	40.759	475
		40.7852	356	40.7852	343	40.7852	317	40.7852	458
		40.8115	337	40.8115	362	40.8115	363	40.8115	484
		40.8377	333	40.8377	332	40.8377	305	40.8377	497
		40.864	339	40.864	335	40.864	341	40.864	475
		40.8903	355	40.8903	324	40.8903	327	40.8903	495
		40.9165	363	40.9165	317	40.9165	373	40.9165	469
		40.9428	366	40.9428	355	40.9428	328	40.9428	479
		40.9691	344	40.9691	370	40.9691	317	40.9691	491
		40.9953	348	40.9953	304	40.9953	341	40.9953	495
		41.0216	356	41.0216	351	41.0216	331	41.0216	451
		41.0478	348	41.0478	341	41.0478	323	41.0478	483
		41.0741	345	41.0741	348	41.0741	327	41.0741	427
		41.1003	341	41.1003	350	41.1003	326	41.1003	461
		41.1266	357	41.1266	350	41.1266	324	41.1266	497
		41.1529	331	41.1529	353	41.1529	334	41.1529	496
		41.1791	364	41.1791	344	41.1791	298	41.1791	461
		41.2054	312	41.2054	367	41.2054	307	41.2054	497
		41.2317	357	41.2317	345	41.2317	329	41.2317	480
		41.2579	347	41.2579	314	41.2579	324	41.2579	461
		41.2842	336	41.2842	333	41.2842	350	41.2842	505
		41.3104	343	41.3104	305	41.3104	320	41.3104	469
		41.3367	368	41.3367	323	41.3367	320	41.3367	499
		41.363	360	41.363	341	41.363	307	41.363	536
		41.3892	368	41.3892	354	41.3892	326	41.3892	457
		41.4155	367	41.4155	321	41.4155	298	41.4155	475
		41.4417	352	41.4417	323	41.4417	308	41.4417	463
		41.468	340	41.468	321	41.468	286	41.468	495
		41.4943	340	41.4943	330	41.4943	310	41.4943	472
		41.5205	300	41.5205	346	41.5205	299	41.5205	497
		41.5468	343	41.5468	339	41.5468	307	41.5468	511
		41.573	364	41.573	350	41.573	317	41.573	501
		41.5993	365	41.5993	359	41.5993	322	41.5993	470
		41.6256	344	41.6256	355	41.6256	306	41.6256	428
		41.6518	379	41.6518	331	41.6518	326	41.6518	483
		41.6781	345	41.6781	363	41.6781	345	41.6781	499
		41.7043	348	41.7043	295	41.7043	364	41.7043	524
		41.7306	311	41.7306	327	41.7306	368	41.7306	452
		41.7569	313	41.7569	337	41.7569	321	41.7569	486
		41.7831	359	41.7831	353	41.7831	306	41.7831	443
		41.8094	334	41.8094	384	41.8094	338	41.8094	473
		41.8357	365	41.8357	359	41.8357	361	41.8357	485
		41.8619	337	41.8619	338	41.8619	339	41.8619	478
		41.8882	328	41.8882	351	41.8882	332	41.8882	506
		41.9144	372	41.9144	312	41.9144	341	41.9144	534
		41.9407	329	41.9407	348	41.9407	337	41.9407	454
		41.9669	317	41.9669	292	41.9669	300	41.9669	522
		41.9932	329	41.9932	328	41.9932	321	41.9932	509
		42.0195	335	42.0195	352	42.0195	316	42.0195	453
		42.0457	341	42.0457	327	42.0457	350	42.0457	500
		42.072	333	42.072	315	42.072	331	42.072	507
		42.0983	333	42.0983	345	42.0983	315	42.0983	487
		42.1245	328	42.1245	320	42.1245	303	42.1245	477
		42.1508	382	42.1508	339	42.1508	348	42.1508	469
		42.177	355	42.177	329	42.177	294	42.177	485
		42.2033	362	42.2033	299	42.2033	300	42.2033	456
		42.2296	316	42.2296	319	42.2296	327	42.2296	473
		42.2558	321	42.2558	365	42.2558	317	42.2558	484
		42.2821	356	42.2821	305	42.2821	320	42.2821	473
		42.3083	365	42.3083	364	42.3083	315	42.3083	529
		42.3346	342	42.3346	298	42.3346	344	42.3346	458
		42.3609	315	42.3609	364	42.3609	346	42.3609	453
		42.3871	298	42.3871	344	42.3871	308	42.3871	486
		42.4134	347	42.4134	330	42.4134	349	42.4134	451
		42.4396	369	42.4396	325	42.4396	313	42.4396	479
		42.4659	343	42.4659	338	42.4659	310	42.4659	457
		42.4922	327	42.4922	329	42.4922	341	42.4922	466
		42.5184	315	42.5184	321	42.5184	335	42.5184	493
		42.5447	284	42.5447	343	42.5447	304	42.5447	496
		42.5709	311	42.5709	333	42.5709	299	42.5709	454
		42.5972	334	42.5972	321	42.5972	296	42.5972	468
		42.6235	310	42.6235	355	42.6235	332	42.6235	473
		42.6497	307	42.6497	299	42.6497	313	42.6497	401
		42.676	349	42.676	353	42.676	330	42.676	452
		42.7022	301	42.7022	295	42.7022	362	42.7022	492
		42.7285	321	42.7285	308	42.7285	313	42.7285	454
		42.7548	356	42.7548	292	42.7548	331	42.7548	507
		42.781	335	42.781	308	42.781	326	42.781	498
		42.8073	339	42.8073	356	42.8073	322	42.8073	448
		42.8336	319	42.8336	323	42.8336	329	42.8336	469
		42.8598	352	42.8598	339	42.8598	325	42.8598	445
		42.8861	340	42.8861	324	42.8861	294	42.8861	455
		42.9123	334	42.9123	317	42.9123	326	42.9123	455
		42.9386	320	42.9386	334	42.9386	317	42.9386	464
		42.9648	322	42.9648	314	42.9648	310	42.9648	476
		42.9911	383	42.9911	319	42.9911	315	42.9911	477
		43.0174	350	43.0174	311	43.0174	322	43.0174	467
		43.0436	328	43.0436	336	43.0436	341	43.0436	484
		43.0699	321	43.0699	351	43.0699	303	43.0699	481
		43.0962	300	43.0962	352	43.0962	320	43.0962	452
		43.1224	353	43.1224	337	43.1224	350	43.1224	485
		43.1487	340	43.1487	308	43.1487	302	43.1487	480
		43.1749	354	43.1749	325	43.1749	312	43.1749	480
		43.2012	349	43.2012	317	43.2012	320	43.2012	447
		43.2275	360	43.2275	365	43.2275	261	43.2275	541
		43.2537	362	43.2537	310	43.2537	300	43.2537	531
		43.28	307	43.28	362	43.28	290	43.28	471
		43.3062	353	43.3062	335	43.3062	304	43.3062	491
		43.3325	305	43.3325	328	43.3325	316	43.3325	487
		43.3588	308	43.3588	294	43.3588	286	43.3588	453
		43.385	345	43.385	319	43.385	291	43.385	445
		43.4113	316	43.4113	351	43.4113	311	43.4113	488
		43.4375	310	43.4375	311	43.4375	305	43.4375	456
		43.4638	347	43.4638	280	43.4638	304	43.4638	526
		43.4901	337	43.4901	323	43.4901	315	43.4901	476
		43.5163	330	43.5163	305	43.5163	317	43.5163	426
		43.5426	328	43.5426	299	43.5426	321	43.5426	447
		43.5688	357	43.5688	320	43.5688	310	43.5688	469
		43.5951	306	43.5951	330	43.5951	363	43.5951	449
		43.6214	323	43.6214	338	43.6214	341	43.6214	457
		43.6476	365	43.6476	323	43.6476	295	43.6476	496
		43.6739	353	43.6739	305	43.6739	326	43.6739	479
		43.7002	322	43.7002	311	43.7002	308	43.7002	460
		43.7264	340	43.7264	333	43.7264	324	43.7264	498
		43.7527	304	43.7527	349	43.7527	341	43.7527	444
		43.7789	355	43.7789	321	43.7789	290	43.7789	498
		43.8052	342	43.8052	323	43.8052	321	43.8052	490
		43.8314	319	43.8314	302	43.8314	323	43.8314	464
		43.8577	347	43.8577	281	43.8577	299	43.8577	462
		43.884	356	43.884	291	43.884	312	43.884	462
		43.9102	307	43.9102	317	43.9102	300	43.9102	486
		43.9365	301	43.9365	302	43.9365	313	43.9365	492
		43.9627	298	43.9627	329	43.9627	330	43.9627	472
		43.989	362	43.989	301	43.989	286	43.989	434
		44.0153	323	44.0153	324	44.0153	318	44.0153	516
		44.0415	349	44.0415	360	44.0415	280	44.0415	490
		44.0678	328	44.0678	326	44.0678	318	44.0678	467
		44.0941	339	44.0941	302	44.0941	303	44.0941	447
		44.1203	302	44.1203	321	44.1203	322	44.1203	470
		44.1466	305	44.1466	328	44.1466	296	44.1466	469
		44.1728	332	44.1728	353	44.1728	300	44.1728	459
		44.1991	321	44.1991	320	44.1991	303	44.1991	479
		44.2254	324	44.2254	350	44.2254	295	44.2254	447
		44.2516	339	44.2516	347	44.2516	344	44.2516	435
		44.2779	287	44.2779	347	44.2779	312	44.2779	470
		44.3041	362	44.3041	332	44.3041	320	44.3041	466
		44.3304	333	44.3304	325	44.3304	318	44.3304	487
		44.3567	331	44.3567	337	44.3567	262	44.3567	448
		44.3829	356	44.3829	321	44.3829	329	44.3829	462
		44.4092	308	44.4092	318	44.4092	321	44.4092	448
		44.4354	309	44.4354	311	44.4354	310	44.4354	483
		44.4617	301	44.4617	311	44.4617	311	44.4617	425
		44.488	323	44.488	332	44.488	310	44.488	464
		44.5142	345	44.5142	302	44.5142	297	44.5142	447
		44.5405	288	44.5405	313	44.5405	320	44.5405	448
		44.5667	340	44.5667	328	44.5667	316	44.5667	460
		44.593	340	44.593	304	44.593	302	44.593	489
		44.6193	298	44.6193	266	44.6193	305	44.6193	416
		44.6455	314	44.6455	320	44.6455	298	44.6455	450
		44.6718	313	44.6718	314	44.6718	322	44.6718	459
		44.6981	332	44.6981	311	44.6981	317	44.6981	417
		44.7243	318	44.7243	300	44.7243	315	44.7243	466
		44.7506	278	44.7506	326	44.7506	315	44.7506	449
		44.7768	309	44.7768	328	44.7768	291	44.7768	413
		44.8031	321	44.8031	319	44.8031	306	44.8031	431
		44.8293	308	44.8293	321	44.8293	292	44.8293	456
		44.8556	298	44.8556	323	44.8556	337	44.8556	455
		44.8819	298	44.8819	298	44.8819	286	44.8819	451
		44.9081	312	44.9081	316	44.9081	302	44.9081	462
		44.9344	318	44.9344	363	44.9344	310	44.9344	438
		44.9607	304	44.9607	313	44.9607	305	44.9607	477
		44.9869	359	44.9869	321	44.9869	318	44.9869	466

## Sheet: Supplementary Fig. 25
			FS-COM-2 XRD
				3 M		6 M		9 M		12 M
			degree	Intensity	degree	Intensity	degree	Intensity	degree	Intensity
			3.02253	1710	3.02253	1737	3.02253	1835	3.02253	2167
			3.04879	1630	3.04879	1651	3.04879	1713	3.04879	2053
			3.07505	1588	3.07505	1581	3.07505	1691	3.07505	1954
			3.10131	1530	3.10131	1480	3.10131	1650	3.10131	1934
			3.12757	1486	3.12757	1460	3.12757	1514	3.12757	1878
			3.15383	1321	3.15383	1401	3.15383	1514	3.15383	1873
			3.18009	1315	3.18009	1363	3.18009	1396	3.18009	1730
			3.20635	1374	3.20635	1346	3.20635	1402	3.20635	1724
			3.23261	1218	3.23261	1317	3.23261	1312	3.23261	1629
			3.25888	1253	3.25888	1344	3.25888	1293	3.25888	1538
			3.28514	1112	3.28514	1253	3.28514	1260	3.28514	1607
			3.3114	1157	3.3114	1128	3.3114	1251	3.3114	1520
			3.33766	1038	3.33766	1169	3.33766	1199	3.33766	1505
			3.36392	1030	3.36392	1141	3.36392	1164	3.36392	1482
			3.39018	1087	3.39018	1077	3.39018	1135	3.39018	1435
			3.41644	1062	3.41644	1014	3.41644	1150	3.41644	1409
			3.4427	1092	3.4427	1038	3.4427	1106	3.4427	1402
			3.46896	960	3.46896	1046	3.46896	1039	3.46896	1388
			3.49522	953	3.49522	1062	3.49522	1064	3.49522	1304
			3.52148	969	3.52148	1000	3.52148	1067	3.52148	1363
			3.54774	956	3.54774	1037	3.54774	1097	3.54774	1315
			3.574	987	3.574	997	3.574	1001	3.574	1356
			3.60026	878	3.60026	966	3.60026	981	3.60026	1218
			3.62652	861	3.62652	1010	3.62652	1017	3.62652	1275
			3.65278	918	3.65278	972	3.65278	998	3.65278	1281
			3.67904	979	3.67904	1016	3.67904	1019	3.67904	1270
			3.7053	984	3.7053	959	3.7053	1011	3.7053	1215
			3.73157	929	3.73157	972	3.73157	1026	3.73157	1286
			3.75783	862	3.75783	1012	3.75783	1027	3.75783	1322
			3.78409	958	3.78409	1002	3.78409	1035	3.78409	1285
			3.81035	955	3.81035	887	3.81035	1011	3.81035	1242
			3.83661	856	3.83661	1038	3.83661	989	3.83661	1180
			3.86287	882	3.86287	979	3.86287	981	3.86287	1278
			3.88913	924	3.88913	939	3.88913	982	3.88913	1242
			3.91539	984	3.91539	970	3.91539	1039	3.91539	1280
			3.94165	863	3.94165	864	3.94165	1029	3.94165	1166
			3.96791	956	3.96791	916	3.96791	980	3.96791	1171
			3.99417	985	3.99417	952	3.99417	954	3.99417	1214
			4.02043	907	4.02043	886	4.02043	973	4.02043	1217
			4.04669	865	4.04669	969	4.04669	923	4.04669	1204
			4.07295	864	4.07295	922	4.07295	953	4.07295	1188
			4.09921	897	4.09921	925	4.09921	959	4.09921	1260
			4.12547	842	4.12547	898	4.12547	976	4.12547	1186
			4.15173	843	4.15173	960	4.15173	959	4.15173	1159
			4.178	874	4.178	964	4.178	995	4.178	1166
			4.20426	850	4.20426	931	4.20426	953	4.20426	1183
			4.23052	841	4.23052	885	4.23052	939	4.23052	1230
			4.25678	870	4.25678	910	4.25678	915	4.25678	1198
			4.28304	851	4.28304	924	4.28304	917	4.28304	1173
			4.3093	819	4.3093	889	4.3093	973	4.3093	1193
			4.33556	820	4.33556	900	4.33556	924	4.33556	1181
			4.36182	872	4.36182	871	4.36182	877	4.36182	1168
			4.38808	810	4.38808	948	4.38808	929	4.38808	1186
			4.41434	806	4.41434	951	4.41434	991	4.41434	1210
			4.4406	853	4.4406	887	4.4406	921	4.4406	1122
			4.46686	908	4.46686	898	4.46686	921	4.46686	1169
			4.49312	900	4.49312	929	4.49312	937	4.49312	1213
			4.51938	862	4.51938	888	4.51938	916	4.51938	1150
			4.54564	841	4.54564	894	4.54564	936	4.54564	1158
			4.5719	832	4.5719	917	4.5719	950	4.5719	1182
			4.59816	810	4.59816	882	4.59816	877	4.59816	1182
			4.62442	805	4.62442	826	4.62442	897	4.62442	1121
			4.65069	797	4.65069	883	4.65069	902	4.65069	1094
			4.67695	858	4.67695	924	4.67695	945	4.67695	1170
			4.70321	848	4.70321	877	4.70321	914	4.70321	1163
			4.72947	876	4.72947	837	4.72947	957	4.72947	1175
			4.75573	795	4.75573	871	4.75573	915	4.75573	1134
			4.78199	856	4.78199	943	4.78199	950	4.78199	1208
			4.80825	900	4.80825	873	4.80825	984	4.80825	1196
			4.83451	791	4.83451	820	4.83451	943	4.83451	1126
			4.86077	832	4.86077	847	4.86077	928	4.86077	1137
			4.88703	815	4.88703	954	4.88703	942	4.88703	1193
			4.91329	810	4.91329	872	4.91329	947	4.91329	1213
			4.93955	818	4.93955	906	4.93955	909	4.93955	1159
			4.96581	860	4.96581	864	4.96581	938	4.96581	1126
			4.99207	805	4.99207	889	4.99207	914	4.99207	1216
			5.01833	873	5.01833	904	5.01833	819	5.01833	1184
			5.04459	771	5.04459	879	5.04459	891	5.04459	1189
			5.07085	829	5.07085	875	5.07085	942	5.07085	1190
			5.09711	813	5.09711	839	5.09711	950	5.09711	1136
			5.12338	867	5.12338	861	5.12338	901	5.12338	1238
			5.14964	842	5.14964	885	5.14964	904	5.14964	1211
			5.1759	844	5.1759	897	5.1759	917	5.1759	1233
			5.20216	828	5.20216	892	5.20216	983	5.20216	1258
			5.22842	800	5.22842	903	5.22842	926	5.22842	1190
			5.25468	845	5.25468	857	5.25468	954	5.25468	1173
			5.28094	852	5.28094	865	5.28094	910	5.28094	1178
			5.3072	760	5.3072	899	5.3072	947	5.3072	1191
			5.33346	761	5.33346	879	5.33346	934	5.33346	1198
			5.35972	829	5.35972	928	5.35972	952	5.35972	1292
			5.38598	799	5.38598	870	5.38598	942	5.38598	1195
			5.41224	823	5.41224	879	5.41224	922	5.41224	1255
			5.4385	848	5.4385	881	5.4385	1004	5.4385	1288
			5.46476	868	5.46476	859	5.46476	1012	5.46476	1235
			5.49102	785	5.49102	820	5.49102	980	5.49102	1290
			5.51728	872	5.51728	921	5.51728	998	5.51728	1273
			5.54354	839	5.54354	852	5.54354	993	5.54354	1249
			5.56981	814	5.56981	904	5.56981	958	5.56981	1286
			5.59607	832	5.59607	920	5.59607	988	5.59607	1305
			5.62233	753	5.62233	881	5.62233	979	5.62233	1301
			5.64859	811	5.64859	923	5.64859	985	5.64859	1313
			5.67485	843	5.67485	832	5.67485	1025	5.67485	1321
			5.70111	806	5.70111	888	5.70111	967	5.70111	1303
			5.72737	831	5.72737	910	5.72737	985	5.72737	1311
			5.75363	851	5.75363	860	5.75363	1028	5.75363	1321
			5.77989	789	5.77989	865	5.77989	991	5.77989	1341
			5.80615	868	5.80615	887	5.80615	1012	5.80615	1454
			5.83241	821	5.83241	946	5.83241	1030	5.83241	1400
			5.85867	806	5.85867	969	5.85867	984	5.85867	1438
			5.88493	832	5.88493	978	5.88493	999	5.88493	1480
			5.91119	879	5.91119	909	5.91119	1018	5.91119	1552
			5.93745	894	5.93745	906	5.93745	1120	5.93745	1527
			5.96371	850	5.96371	928	5.96371	1098	5.96371	1557
			5.98997	902	5.98997	941	5.98997	1143	5.98997	1607
			6.01623	873	6.01623	978	6.01623	1142	6.01623	1733
			6.0425	807	6.0425	980	6.0425	1110	6.0425	1702
			6.06876	847	6.06876	1010	6.06876	1091	6.06876	1717
			6.09502	866	6.09502	943	6.09502	1159	6.09502	1761
			6.12128	867	6.12128	1059	6.12128	1180	6.12128	1847
			6.14754	810	6.14754	1057	6.14754	1149	6.14754	1899
			6.1738	917	6.1738	1105	6.1738	1267	6.1738	1958
			6.20006	883	6.20006	1091	6.20006	1240	6.20006	2056
			6.22632	879	6.22632	1070	6.22632	1245	6.22632	2126
			6.25258	926	6.25258	1079	6.25258	1286	6.25258	2306
			6.27884	900	6.27884	1106	6.27884	1372	6.27884	2206
			6.3051	905	6.3051	1193	6.3051	1384	6.3051	2430
			6.33136	854	6.33136	1169	6.33136	1374	6.33136	2474
			6.35762	996	6.35762	1227	6.35762	1455	6.35762	2511
			6.38388	924	6.38388	1158	6.38388	1455	6.38388	2604
			6.41014	937	6.41014	1196	6.41014	1391	6.41014	2746
			6.4364	940	6.4364	1179	6.4364	1464	6.4364	2832
			6.46266	975	6.46266	1215	6.46266	1417	6.46266	2906
			6.48892	977	6.48892	1275	6.48892	1501	6.48892	2940
			6.51519	1025	6.51519	1299	6.51519	1453	6.51519	2862
			6.54145	964	6.54145	1254	6.54145	1539	6.54145	2902
			6.56771	987	6.56771	1329	6.56771	1550	6.56771	2898
			6.59397	1007	6.59397	1330	6.59397	1492	6.59397	3056
			6.62023	1005	6.62023	1294	6.62023	1439	6.62023	2907
			6.64649	985	6.64649	1225	6.64649	1506	6.64649	2992
			6.67275	950	6.67275	1291	6.67275	1438	6.67275	2797
			6.69901	1086	6.69901	1224	6.69901	1452	6.69901	2670
			6.72527	973	6.72527	1184	6.72527	1382	6.72527	2759
			6.75153	1064	6.75153	1194	6.75153	1360	6.75153	2625
			6.77779	1021	6.77779	1151	6.77779	1441	6.77779	2574
			6.80405	989	6.80405	1128	6.80405	1308	6.80405	2439
			6.83031	959	6.83031	1133	6.83031	1278	6.83031	2312
			6.85657	880	6.85657	1156	6.85657	1272	6.85657	2336
			6.88283	872	6.88283	1108	6.88283	1300	6.88283	2178
			6.90909	924	6.90909	1109	6.90909	1123	6.90909	2139
			6.93535	963	6.93535	996	6.93535	1190	6.93535	2046
			6.96162	914	6.96162	1018	6.96162	1139	6.96162	1863
			6.98788	882	6.98788	1011	6.98788	1086	6.98788	1825
			7.01414	943	7.01414	1004	7.01414	1099	7.01414	1803
			7.0404	835	7.0404	986	7.0404	1142	7.0404	1749
			7.06666	768	7.06666	921	7.06666	1069	7.06666	1680
			7.09292	803	7.09292	956	7.09292	1076	7.09292	1643
			7.11918	840	7.11918	947	7.11918	1115	7.11918	1705
			7.14544	832	7.14544	873	7.14544	1070	7.14544	1572
			7.1717	790	7.1717	898	7.1717	1064	7.1717	1592
			7.19796	781	7.19796	882	7.19796	1010	7.19796	1467
			7.22422	775	7.22422	889	7.22422	988	7.22422	1543
			7.25048	769	7.25048	913	7.25048	1035	7.25048	1413
			7.27674	800	7.27674	929	7.27674	1012	7.27674	1516
			7.303	790	7.303	852	7.303	964	7.303	1479
			7.32926	772	7.32926	821	7.32926	993	7.32926	1365
			7.35552	774	7.35552	865	7.35552	989	7.35552	1391
			7.38178	725	7.38178	850	7.38178	935	7.38178	1388
			7.40804	806	7.40804	834	7.40804	938	7.40804	1424
			7.43431	754	7.43431	856	7.43431	916	7.43431	1388
			7.46057	749	7.46057	853	7.46057	942	7.46057	1434
			7.48683	719	7.48683	811	7.48683	890	7.48683	1373
			7.51309	776	7.51309	806	7.51309	887	7.51309	1367
			7.53935	749	7.53935	804	7.53935	916	7.53935	1289
			7.56561	741	7.56561	806	7.56561	898	7.56561	1299
			7.59187	756	7.59187	835	7.59187	931	7.59187	1281
			7.61813	719	7.61813	772	7.61813	847	7.61813	1349
			7.64439	718	7.64439	753	7.64439	942	7.64439	1339
			7.67065	726	7.67065	766	7.67065	921	7.67065	1279
			7.69691	756	7.69691	792	7.69691	924	7.69691	1319
			7.72317	708	7.72317	793	7.72317	896	7.72317	1250
			7.74943	693	7.74943	777	7.74943	973	7.74943	1279
			7.77569	680	7.77569	731	7.77569	873	7.77569	1220
			7.80195	716	7.80195	746	7.80195	932	7.80195	1272
			7.82821	664	7.82821	708	7.82821	942	7.82821	1286
			7.85447	661	7.85447	702	7.85447	907	7.85447	1287
			7.88073	757	7.88073	713	7.88073	900	7.88073	1248
			7.907	630	7.907	733	7.907	885	7.907	1252
			7.93326	714	7.93326	691	7.93326	881	7.93326	1223
			7.95952	729	7.95952	725	7.95952	864	7.95952	1205
			7.98578	651	7.98578	749	7.98578	856	7.98578	1251
			8.01204	662	8.01204	758	8.01204	829	8.01204	1246
			8.0383	686	8.0383	712	8.0383	842	8.0383	1217
			8.06456	626	8.06456	718	8.06456	920	8.06456	1193
			8.09082	667	8.09082	706	8.09082	864	8.09082	1243
			8.11708	629	8.11708	674	8.11708	868	8.11708	1208
			8.14334	654	8.14334	702	8.14334	817	8.14334	1190
			8.1696	651	8.1696	711	8.1696	839	8.1696	1168
			8.19586	646	8.19586	761	8.19586	864	8.19586	1235
			8.22212	693	8.22212	718	8.22212	849	8.22212	1228
			8.24838	641	8.24838	707	8.24838	809	8.24838	1195
			8.27464	618	8.27464	676	8.27464	914	8.27464	1176
			8.3009	653	8.3009	734	8.3009	842	8.3009	1236
			8.32716	630	8.32716	714	8.32716	778	8.32716	1132
			8.35342	647	8.35342	669	8.35342	881	8.35342	1169
			8.37969	563	8.37969	657	8.37969	818	8.37969	1158
			8.40595	659	8.40595	632	8.40595	829	8.40595	1205
			8.43221	610	8.43221	711	8.43221	853	8.43221	1169
			8.45847	585	8.45847	688	8.45847	862	8.45847	1180
			8.48473	585	8.48473	631	8.48473	820	8.48473	1275
			8.51099	633	8.51099	651	8.51099	819	8.51099	1195
			8.53725	622	8.53725	653	8.53725	840	8.53725	1161
			8.56351	618	8.56351	619	8.56351	776	8.56351	1171
			8.58977	599	8.58977	692	8.58977	819	8.58977	1143
			8.61603	600	8.61603	673	8.61603	833	8.61603	1154
			8.64229	664	8.64229	670	8.64229	818	8.64229	1143
			8.66855	594	8.66855	639	8.66855	786	8.66855	1210
			8.69481	589	8.69481	619	8.69481	803	8.69481	1180
			8.72107	598	8.72107	670	8.72107	806	8.72107	1090
			8.74733	592	8.74733	688	8.74733	836	8.74733	1168
			8.77359	560	8.77359	630	8.77359	814	8.77359	1200
			8.79985	583	8.79985	570	8.79985	870	8.79985	1120
			8.82612	620	8.82612	617	8.82612	808	8.82612	1195
			8.85238	604	8.85238	676	8.85238	750	8.85238	1109
			8.87864	587	8.87864	616	8.87864	800	8.87864	1066
			8.9049	569	8.9049	639	8.9049	819	8.9049	1155
			8.93116	563	8.93116	653	8.93116	826	8.93116	1170
			8.95742	542	8.95742	623	8.95742	835	8.95742	1049
			8.98368	597	8.98368	661	8.98368	806	8.98368	1167
			9.00994	634	9.00994	690	9.00994	892	9.00994	1176
			9.0362	559	9.0362	651	9.0362	766	9.0362	1069
			9.06246	560	9.06246	619	9.06246	832	9.06246	1079
			9.08872	609	9.08872	621	9.08872	777	9.08872	1120
			9.11498	547	9.11498	664	9.11498	789	9.11498	1108
			9.14124	583	9.14124	581	9.14124	771	9.14124	1114
			9.1675	559	9.1675	597	9.1675	815	9.1675	1141
			9.19376	553	9.19376	569	9.19376	804	9.19376	1157
			9.22002	580	9.22002	665	9.22002	820	9.22002	1123
			9.24628	554	9.24628	632	9.24628	814	9.24628	1139
			9.27254	556	9.27254	621	9.27254	812	9.27254	1116
			9.29881	528	9.29881	631	9.29881	809	9.29881	1087
			9.32507	569	9.32507	582	9.32507	813	9.32507	1134
			9.35133	527	9.35133	632	9.35133	795	9.35133	1171
			9.37759	562	9.37759	569	9.37759	760	9.37759	1170
			9.40385	545	9.40385	611	9.40385	763	9.40385	1123
			9.43011	551	9.43011	585	9.43011	778	9.43011	1128
			9.45637	511	9.45637	629	9.45637	762	9.45637	1124
			9.48263	593	9.48263	649	9.48263	807	9.48263	1180
			9.50889	568	9.50889	611	9.50889	793	9.50889	1103
			9.53515	538	9.53515	619	9.53515	762	9.53515	1075
			9.56141	546	9.56141	631	9.56141	767	9.56141	1128
			9.58767	512	9.58767	606	9.58767	800	9.58767	1157
			9.61393	541	9.61393	623	9.61393	759	9.61393	1121
			9.64019	527	9.64019	581	9.64019	816	9.64019	1199
			9.66645	519	9.66645	594	9.66645	778	9.66645	1121
			9.69271	536	9.69271	625	9.69271	752	9.69271	1152
			9.71897	528	9.71897	604	9.71897	767	9.71897	1107
			9.74523	535	9.74523	597	9.74523	739	9.74523	1054
			9.7715	488	9.7715	597	9.7715	737	9.7715	1102
			9.79776	499	9.79776	581	9.79776	788	9.79776	1175
			9.82402	539	9.82402	518	9.82402	775	9.82402	1089
			9.85028	522	9.85028	581	9.85028	774	9.85028	1100
			9.87654	576	9.87654	585	9.87654	772	9.87654	1153
			9.9028	530	9.9028	546	9.9028	798	9.9028	1120
			9.92906	534	9.92906	614	9.92906	816	9.92906	1129
			9.95532	532	9.95532	496	9.95532	804	9.95532	1133
			9.98158	555	9.98158	618	9.98158	761	9.98158	1148
			10.0078	498	10.0078	631	10.0078	746	10.0078	1043
			10.0341	492	10.0341	601	10.0341	712	10.0341	1111
			10.0604	528	10.0604	592	10.0604	766	10.0604	1128
			10.0866	511	10.0866	619	10.0866	788	10.0866	1079
			10.1129	479	10.1129	546	10.1129	770	10.1129	1174
			10.1391	535	10.1391	601	10.1391	756	10.1391	1111
			10.1654	479	10.1654	579	10.1654	768	10.1654	1135
			10.1917	504	10.1917	571	10.1917	816	10.1917	1103
			10.2179	527	10.2179	543	10.2179	762	10.2179	1132
			10.2442	499	10.2442	558	10.2442	703	10.2442	1111
			10.2705	503	10.2705	542	10.2705	795	10.2705	1138
			10.2967	488	10.2967	572	10.2967	757	10.2967	1117
			10.323	554	10.323	607	10.323	773	10.323	1121
			10.3492	505	10.3492	546	10.3492	796	10.3492	1157
			10.3755	504	10.3755	568	10.3755	808	10.3755	1116
			10.4017	503	10.4017	650	10.4017	755	10.4017	1129
			10.428	547	10.428	630	10.428	808	10.428	1148
			10.4543	515	10.4543	564	10.4543	736	10.4543	1173
			10.4805	463	10.4805	575	10.4805	776	10.4805	1144
			10.5068	525	10.5068	590	10.5068	805	10.5068	1183
			10.533	498	10.533	557	10.533	804	10.533	1210
			10.5593	520	10.5593	570	10.5593	782	10.5593	1176
			10.5856	506	10.5856	548	10.5856	724	10.5856	1168
			10.6118	498	10.6118	610	10.6118	790	10.6118	1219
			10.6381	480	10.6381	587	10.6381	815	10.6381	1214
			10.6644	481	10.6644	607	10.6644	809	10.6644	1219
			10.6906	525	10.6906	608	10.6906	812	10.6906	1226
			10.7169	501	10.7169	621	10.7169	783	10.7169	1239
			10.7431	493	10.7431	613	10.7431	808	10.7431	1230
			10.7694	511	10.7694	595	10.7694	792	10.7694	1203
			10.7957	500	10.7957	627	10.7957	846	10.7957	1217
			10.8219	505	10.8219	587	10.8219	802	10.8219	1273
			10.8482	514	10.8482	603	10.8482	900	10.8482	1283
			10.8744	509	10.8744	619	10.8744	807	10.8744	1307
			10.9007	508	10.9007	619	10.9007	837	10.9007	1263
			10.927	528	10.927	621	10.927	847	10.927	1300
			10.9532	526	10.9532	663	10.9532	827	10.9532	1378
			10.9795	511	10.9795	620	10.9795	825	10.9795	1324
			11.0057	520	11.0057	623	11.0057	837	11.0057	1389
			11.032	525	11.032	613	11.032	836	11.032	1394
			11.0583	515	11.0583	629	11.0583	877	11.0583	1439
			11.0845	533	11.0845	701	11.0845	826	11.0845	1440
			11.1108	525	11.1108	684	11.1108	931	11.1108	1423
			11.137	532	11.137	655	11.137	863	11.137	1488
			11.1633	539	11.1633	653	11.1633	912	11.1633	1481
			11.1896	573	11.1896	645	11.1896	868	11.1896	1528
			11.2158	559	11.2158	647	11.2158	847	11.2158	1521
			11.2421	534	11.2421	644	11.2421	837	11.2421	1488
			11.2683	587	11.2683	676	11.2683	896	11.2683	1574
			11.2946	542	11.2946	667	11.2946	887	11.2946	1500
			11.3209	481	11.3209	706	11.3209	867	11.3209	1555
			11.3471	487	11.3471	679	11.3471	943	11.3471	1501
			11.3734	521	11.3734	685	11.3734	921	11.3734	1561
			11.3996	565	11.3996	668	11.3996	857	11.3996	1578
			11.4259	520	11.4259	738	11.4259	917	11.4259	1508
			11.4522	549	11.4522	722	11.4522	882	11.4522	1508
			11.4784	522	11.4784	657	11.4784	833	11.4784	1547
			11.5047	486	11.5047	668	11.5047	883	11.5047	1487
			11.531	480	11.531	659	11.531	905	11.531	1487
			11.5572	579	11.5572	668	11.5572	901	11.5572	1509
			11.5835	537	11.5835	679	11.5835	909	11.5835	1448
			11.6097	531	11.6097	677	11.6097	907	11.6097	1401
			11.636	499	11.636	684	11.636	855	11.636	1480
			11.6623	539	11.6623	692	11.6623	860	11.6623	1407
			11.6885	531	11.6885	648	11.6885	843	11.6885	1396
			11.7148	528	11.7148	642	11.7148	804	11.7148	1395
			11.741	559	11.741	633	11.741	773	11.741	1397
			11.7673	515	11.7673	636	11.7673	820	11.7673	1419
			11.7936	488	11.7936	649	11.7936	805	11.7936	1302
			11.8198	524	11.8198	602	11.8198	806	11.8198	1258
			11.8461	496	11.8461	613	11.8461	795	11.8461	1331
			11.8723	534	11.8723	640	11.8723	803	11.8723	1326
			11.8986	505	11.8986	628	11.8986	751	11.8986	1349
			11.9249	437	11.9249	636	11.9249	771	11.9249	1234
			11.9511	496	11.9511	561	11.9511	776	11.9511	1266
			11.9774	484	11.9774	609	11.9774	771	11.9774	1205
			12.0036	482	12.0036	610	12.0036	846	12.0036	1251
			12.0299	530	12.0299	638	12.0299	781	12.0299	1208
			12.0562	477	12.0562	568	12.0562	742	12.0562	1209
			12.0824	459	12.0824	563	12.0824	742	12.0824	1243
			12.1087	469	12.1087	576	12.1087	755	12.1087	1216
			12.1349	490	12.1349	607	12.1349	738	12.1349	1240
			12.1612	465	12.1612	590	12.1612	727	12.1612	1201
			12.1875	465	12.1875	607	12.1875	773	12.1875	1110
			12.2137	453	12.2137	572	12.2137	824	12.2137	1176
			12.24	483	12.24	578	12.24	773	12.24	1198
			12.2662	470	12.2662	541	12.2662	750	12.2662	1146
			12.2925	473	12.2925	594	12.2925	753	12.2925	1144
			12.3188	497	12.3188	576	12.3188	763	12.3188	1142
			12.345	449	12.345	585	12.345	750	12.345	1111
			12.3713	435	12.3713	590	12.3713	747	12.3713	1126
			12.3976	463	12.3976	590	12.3976	760	12.3976	1182
			12.4238	411	12.4238	566	12.4238	727	12.4238	1132
			12.4501	455	12.4501	542	12.4501	740	12.4501	1084
			12.4763	463	12.4763	573	12.4763	761	12.4763	1148
			12.5026	428	12.5026	622	12.5026	751	12.5026	1122
			12.5289	449	12.5289	595	12.5289	775	12.5289	1071
			12.5551	436	12.5551	553	12.5551	795	12.5551	1126
			12.5814	407	12.5814	544	12.5814	791	12.5814	1092
			12.6076	433	12.6076	570	12.6076	726	12.6076	1108
			12.6339	453	12.6339	552	12.6339	759	12.6339	1108
			12.6602	401	12.6602	575	12.6602	771	12.6602	1109
			12.6864	418	12.6864	617	12.6864	730	12.6864	1043
			12.7127	428	12.7127	584	12.7127	780	12.7127	1046
			12.7389	430	12.7389	574	12.7389	739	12.7389	1082
			12.7652	427	12.7652	588	12.7652	757	12.7652	1191
			12.7915	423	12.7915	543	12.7915	732	12.7915	1086
			12.8177	465	12.8177	581	12.8177	765	12.8177	1091
			12.844	420	12.844	560	12.844	778	12.844	1117
			12.8702	414	12.8702	562	12.8702	761	12.8702	1078
			12.8965	444	12.8965	620	12.8965	831	12.8965	1114
			12.9228	416	12.9228	561	12.9228	755	12.9228	1178
			12.949	416	12.949	574	12.949	725	12.949	1061
			12.9753	426	12.9753	523	12.9753	712	12.9753	1071
			13.0015	441	13.0015	585	13.0015	728	13.0015	1104
			13.0278	441	13.0278	598	13.0278	712	13.0278	1084
			13.0541	432	13.0541	571	13.0541	755	13.0541	1071
			13.0803	424	13.0803	576	13.0803	741	13.0803	1166
			13.1066	459	13.1066	557	13.1066	714	13.1066	1018
			13.1328	415	13.1328	523	13.1328	775	13.1328	1112
			13.1591	453	13.1591	603	13.1591	767	13.1591	1143
			13.1854	431	13.1854	550	13.1854	765	13.1854	1100
			13.2116	391	13.2116	585	13.2116	806	13.2116	1032
			13.2379	455	13.2379	568	13.2379	763	13.2379	1079
			13.2642	444	13.2642	576	13.2642	734	13.2642	1095
			13.2904	407	13.2904	573	13.2904	744	13.2904	1093
			13.3167	421	13.3167	544	13.3167	815	13.3167	1105
			13.3429	407	13.3429	577	13.3429	745	13.3429	1057
			13.3692	436	13.3692	628	13.3692	790	13.3692	1034
			13.3955	478	13.3955	562	13.3955	820	13.3955	1084
			13.4217	427	13.4217	567	13.4217	743	13.4217	1142
			13.448	434	13.448	604	13.448	716	13.448	1045
			13.4742	431	13.4742	564	13.4742	761	13.4742	1031
			13.5005	429	13.5005	558	13.5005	810	13.5005	1081
			13.5268	452	13.5268	566	13.5268	727	13.5268	1027
			13.553	429	13.553	560	13.553	731	13.553	1092
			13.5793	459	13.5793	550	13.5793	776	13.5793	1040
			13.6055	436	13.6055	657	13.6055	779	13.6055	1018
			13.6318	384	13.6318	548	13.6318	774	13.6318	1055
			13.6581	417	13.6581	555	13.6581	758	13.6581	1024
			13.6843	418	13.6843	520	13.6843	753	13.6843	982
			13.7106	407	13.7106	548	13.7106	793	13.7106	1072
			13.7368	391	13.7368	563	13.7368	756	13.7368	1112
			13.7631	397	13.7631	552	13.7631	810	13.7631	1098
			13.7894	422	13.7894	559	13.7894	761	13.7894	1072
			13.8156	430	13.8156	560	13.8156	751	13.8156	1045
			13.8419	412	13.8419	562	13.8419	727	13.8419	1069
			13.8681	391	13.8681	612	13.8681	752	13.8681	988
			13.8944	388	13.8944	587	13.8944	802	13.8944	964
			13.9207	418	13.9207	587	13.9207	705	13.9207	1047
			13.9469	431	13.9469	594	13.9469	761	13.9469	1031
			13.9732	412	13.9732	556	13.9732	767	13.9732	1051
			13.9994	402	13.9994	562	13.9994	784	13.9994	980
			14.0257	435	14.0257	593	14.0257	728	14.0257	1000
			14.052	386	14.052	593	14.052	735	14.052	1033
			14.0782	415	14.0782	594	14.0782	707	14.0782	1044
			14.1045	417	14.1045	560	14.1045	785	14.1045	1019
			14.1308	421	14.1308	563	14.1308	728	14.1308	1068
			14.157	425	14.157	570	14.157	711	14.157	1022
			14.1833	439	14.1833	603	14.1833	703	14.1833	1015
			14.2095	405	14.2095	570	14.2095	751	14.2095	1049
			14.2358	390	14.2358	585	14.2358	784	14.2358	1026
			14.2621	414	14.2621	542	14.2621	747	14.2621	1013
			14.2883	394	14.2883	596	14.2883	745	14.2883	1064
			14.3146	378	14.3146	553	14.3146	756	14.3146	916
			14.3408	368	14.3408	588	14.3408	716	14.3408	999
			14.3671	391	14.3671	515	14.3671	730	14.3671	1047
			14.3933	427	14.3933	570	14.3933	718	14.3933	973
			14.4196	430	14.4196	587	14.4196	819	14.4196	1018
			14.4459	388	14.4459	554	14.4459	832	14.4459	1050
			14.4721	401	14.4721	594	14.4721	801	14.4721	999
			14.4984	391	14.4984	514	14.4984	747	14.4984	1013
			14.5247	382	14.5247	594	14.5247	708	14.5247	999
			14.5509	389	14.5509	542	14.5509	711	14.5509	1014
			14.5772	415	14.5772	578	14.5772	739	14.5772	967
			14.6034	369	14.6034	529	14.6034	769	14.6034	1045
			14.6297	374	14.6297	583	14.6297	770	14.6297	978
			14.656	400	14.656	572	14.656	765	14.656	1010
			14.6822	366	14.6822	535	14.6822	725	14.6822	968
			14.7085	424	14.7085	598	14.7085	798	14.7085	995
			14.7347	368	14.7347	573	14.7347	742	14.7347	995
			14.761	416	14.761	542	14.761	717	14.761	1011
			14.7873	379	14.7873	569	14.7873	714	14.7873	979
			14.8135	390	14.8135	544	14.8135	747	14.8135	972
			14.8398	357	14.8398	565	14.8398	744	14.8398	967
			14.866	413	14.866	584	14.866	708	14.866	1005
			14.8923	418	14.8923	570	14.8923	742	14.8923	1030
			14.9186	382	14.9186	547	14.9186	756	14.9186	1058
			14.9448	377	14.9448	555	14.9448	739	14.9448	996
			14.9711	441	14.9711	551	14.9711	750	14.9711	982
			14.9974	385	14.9974	511	14.9974	733	14.9974	1042
			15.0236	412	15.0236	620	15.0236	759	15.0236	987
			15.0499	391	15.0499	593	15.0499	728	15.0499	979
			15.0761	412	15.0761	580	15.0761	709	15.0761	990
			15.1024	390	15.1024	580	15.1024	714	15.1024	999
			15.1287	390	15.1287	611	15.1287	733	15.1287	934
			15.1549	423	15.1549	563	15.1549	760	15.1549	1014
			15.1812	407	15.1812	583	15.1812	745	15.1812	930
			15.2074	396	15.2074	607	15.2074	715	15.2074	950
			15.2337	409	15.2337	518	15.2337	744	15.2337	1029
			15.2599	379	15.2599	567	15.2599	706	15.2599	1024
			15.2862	406	15.2862	556	15.2862	717	15.2862	1028
			15.3125	416	15.3125	616	15.3125	711	15.3125	1055
			15.3387	393	15.3387	569	15.3387	749	15.3387	1025
			15.365	388	15.365	567	15.365	746	15.365	1000
			15.3913	390	15.3913	589	15.3913	745	15.3913	1022
			15.4175	351	15.4175	653	15.4175	731	15.4175	980
			15.4438	371	15.4438	604	15.4438	777	15.4438	972
			15.47	374	15.47	570	15.47	792	15.47	1067
			15.4963	358	15.4963	561	15.4963	722	15.4963	1014
			15.5226	416	15.5226	584	15.5226	750	15.5226	1003
			15.5488	430	15.5488	605	15.5488	731	15.5488	1018
			15.5751	410	15.5751	595	15.5751	710	15.5751	1016
			15.6013	390	15.6013	586	15.6013	718	15.6013	1020
			15.6276	362	15.6276	681	15.6276	702	15.6276	1013
			15.6539	387	15.6539	587	15.6539	753	15.6539	986
			15.6801	388	15.6801	587	15.6801	716	15.6801	1015
			15.7064	389	15.7064	627	15.7064	782	15.7064	1045
			15.7326	380	15.7326	592	15.7326	732	15.7326	1076
			15.7589	371	15.7589	625	15.7589	752	15.7589	1075
			15.7852	377	15.7852	602	15.7852	716	15.7852	1027
			15.8114	391	15.8114	573	15.8114	719	15.8114	948
			15.8377	401	15.8377	639	15.8377	715	15.8377	1017
			15.864	379	15.864	578	15.864	728	15.864	1040
			15.8902	399	15.8902	612	15.8902	701	15.8902	1032
			15.9165	414	15.9165	572	15.9165	707	15.9165	1021
			15.9427	361	15.9427	583	15.9427	678	15.9427	976
			15.969	394	15.969	567	15.969	752	15.969	1109
			15.9953	392	15.9953	600	15.9953	757	15.9953	973
			16.0215	391	16.0215	554	16.0215	730	16.0215	1040
			16.0478	350	16.0478	624	16.0478	728	16.0478	955
			16.074	386	16.074	595	16.074	740	16.074	993
			16.1003	394	16.1003	615	16.1003	786	16.1003	1051
			16.1266	353	16.1266	617	16.1266	756	16.1266	1004
			16.1528	354	16.1528	622	16.1528	764	16.1528	1017
			16.1791	394	16.1791	630	16.1791	699	16.1791	1033
			16.2053	401	16.2053	638	16.2053	718	16.2053	989
			16.2316	411	16.2316	625	16.2316	732	16.2316	1016
			16.2579	417	16.2579	669	16.2579	746	16.2579	1066
			16.2841	396	16.2841	658	16.2841	717	16.2841	1023
			16.3104	382	16.3104	624	16.3104	782	16.3104	1060
			16.3366	413	16.3366	586	16.3366	739	16.3366	996
			16.3629	395	16.3629	589	16.3629	775	16.3629	1057
			16.3892	411	16.3892	625	16.3892	774	16.3892	1112
			16.4154	419	16.4154	666	16.4154	797	16.4154	1063
			16.4417	409	16.4417	620	16.4417	794	16.4417	1085
			16.4679	406	16.4679	626	16.4679	732	16.4679	1065
			16.4942	422	16.4942	643	16.4942	733	16.4942	1043
			16.5205	379	16.5205	618	16.5205	736	16.5205	1111
			16.5467	415	16.5467	596	16.5467	703	16.5467	1115
			16.573	389	16.573	627	16.573	756	16.573	1013
			16.5992	406	16.5992	643	16.5992	775	16.5992	1040
			16.6255	436	16.6255	619	16.6255	763	16.6255	1135
			16.6518	367	16.6518	658	16.6518	728	16.6518	1044
			16.678	405	16.678	645	16.678	727	16.678	1080
			16.7043	405	16.7043	654	16.7043	761	16.7043	1090
			16.7306	403	16.7306	669	16.7306	751	16.7306	1066
			16.7568	390	16.7568	656	16.7568	714	16.7568	1147
			16.7831	406	16.7831	646	16.7831	825	16.7831	1116
			16.8093	415	16.8093	672	16.8093	782	16.8093	1049
			16.8356	401	16.8356	662	16.8356	784	16.8356	1145
			16.8619	418	16.8619	696	16.8619	727	16.8619	1130
			16.8881	408	16.8881	675	16.8881	734	16.8881	1155
			16.9144	466	16.9144	670	16.9144	764	16.9144	1130
			16.9406	426	16.9406	678	16.9406	773	16.9406	1118
			16.9669	417	16.9669	680	16.9669	730	16.9669	1161
			16.9931	396	16.9931	651	16.9931	724	16.9931	1174
			17.0194	424	17.0194	669	17.0194	790	17.0194	1129
			17.0457	433	17.0457	665	17.0457	769	17.0457	1128
			17.0719	446	17.0719	663	17.0719	762	17.0719	1172
			17.0982	353	17.0982	600	17.0982	772	17.0982	1190
			17.1244	410	17.1244	671	17.1244	731	17.1244	1083
			17.1507	398	17.1507	611	17.1507	752	17.1507	1144
			17.177	408	17.177	671	17.177	798	17.177	1181
			17.2032	454	17.2032	716	17.2032	837	17.2032	1195
			17.2295	430	17.2295	654	17.2295	763	17.2295	1153
			17.2558	415	17.2558	647	17.2558	821	17.2558	1110
			17.282	412	17.282	682	17.282	794	17.282	1154
			17.3083	407	17.3083	710	17.3083	771	17.3083	1110
			17.3345	463	17.3345	725	17.3345	804	17.3345	1210
			17.3608	399	17.3608	694	17.3608	770	17.3608	1154
			17.3871	443	17.3871	675	17.3871	765	17.3871	1232
			17.4133	404	17.4133	686	17.4133	769	17.4133	1177
			17.4396	424	17.4396	686	17.4396	770	17.4396	1166
			17.4658	420	17.4658	689	17.4658	729	17.4658	1113
			17.4921	415	17.4921	639	17.4921	786	17.4921	1187
			17.5184	463	17.5184	681	17.5184	739	17.5184	1188
			17.5446	430	17.5446	664	17.5446	840	17.5446	1163
			17.5709	408	17.5709	674	17.5709	758	17.5709	1124
			17.5971	413	17.5971	741	17.5971	766	17.5971	1145
			17.6234	407	17.6234	745	17.6234	773	17.6234	1116
			17.6497	405	17.6497	701	17.6497	759	17.6497	1144
			17.6759	449	17.6759	714	17.6759	789	17.6759	1172
			17.7022	453	17.7022	677	17.7022	751	17.7022	1139
			17.7284	426	17.7284	723	17.7284	779	17.7284	1149
			17.7547	356	17.7547	670	17.7547	782	17.7547	1128
			17.781	355	17.781	675	17.781	822	17.781	1139
			17.8072	426	17.8072	697	17.8072	799	17.8072	1154
			17.8335	450	17.8335	672	17.8335	789	17.8335	1104
			17.8597	421	17.8597	706	17.8597	808	17.8597	1204
			17.886	407	17.886	703	17.886	794	17.886	1087
			17.9123	443	17.9123	725	17.9123	781	17.9123	1080
			17.9385	404	17.9385	704	17.9385	809	17.9385	1145
			17.9648	394	17.9648	703	17.9648	712	17.9648	1118
			17.9911	423	17.9911	759	17.9911	792	17.9911	1134
			18.0173	417	18.0173	682	18.0173	785	18.0173	1137
			18.0436	433	18.0436	780	18.0436	778	18.0436	1148
			18.0698	393	18.0698	699	18.0698	831	18.0698	1084
			18.0961	411	18.0961	677	18.0961	754	18.0961	1138
			18.1224	433	18.1224	723	18.1224	789	18.1224	1174
			18.1486	418	18.1486	737	18.1486	739	18.1486	1124
			18.1749	426	18.1749	705	18.1749	773	18.1749	1184
			18.2011	410	18.2011	718	18.2011	787	18.2011	1197
			18.2274	425	18.2274	677	18.2274	772	18.2274	1116
			18.2537	450	18.2537	683	18.2537	753	18.2537	1133
			18.2799	474	18.2799	696	18.2799	790	18.2799	1127
			18.3062	445	18.3062	668	18.3062	756	18.3062	1145
			18.3324	419	18.3324	693	18.3324	759	18.3324	1151
			18.3587	444	18.3587	688	18.3587	745	18.3587	1156
			18.385	451	18.385	725	18.385	764	18.385	1123
			18.4112	404	18.4112	704	18.4112	744	18.4112	1124
			18.4375	438	18.4375	687	18.4375	780	18.4375	1051
			18.4637	444	18.4637	727	18.4637	757	18.4637	1136
			18.49	422	18.49	719	18.49	762	18.49	1117
			18.5163	432	18.5163	725	18.5163	765	18.5163	1039
			18.5425	426	18.5425	726	18.5425	800	18.5425	1055
			18.5688	455	18.5688	718	18.5688	735	18.5688	1095
			18.5951	428	18.5951	691	18.5951	831	18.5951	1130
			18.6213	427	18.6213	721	18.6213	777	18.6213	1145
			18.6476	461	18.6476	733	18.6476	753	18.6476	1100
			18.6738	393	18.6738	745	18.6738	790	18.6738	1060
			18.7001	414	18.7001	761	18.7001	794	18.7001	1132
			18.7264	421	18.7264	749	18.7264	780	18.7264	1098
			18.7526	422	18.7526	727	18.7526	741	18.7526	1077
			18.7789	463	18.7789	775	18.7789	755	18.7789	1137
			18.8051	448	18.8051	666	18.8051	786	18.8051	1127
			18.8314	423	18.8314	716	18.8314	786	18.8314	1158
			18.8576	407	18.8576	718	18.8576	756	18.8576	1130
			18.8839	461	18.8839	708	18.8839	842	18.8839	1115
			18.9102	419	18.9102	710	18.9102	714	18.9102	1132
			18.9364	423	18.9364	748	18.9364	777	18.9364	1158
			18.9627	441	18.9627	744	18.9627	775	18.9627	1060
			18.9889	449	18.9889	720	18.9889	712	18.9889	1091
			19.0152	466	19.0152	754	19.0152	727	19.0152	1164
			19.0415	435	19.0415	737	19.0415	767	19.0415	1124
			19.0677	471	19.0677	738	19.0677	803	19.0677	1169
			19.094	432	19.094	763	19.094	732	19.094	1188
			19.1203	427	19.1203	759	19.1203	750	19.1203	1160
			19.1465	440	19.1465	717	19.1465	819	19.1465	1062
			19.1728	437	19.1728	764	19.1728	739	19.1728	1130
			19.199	439	19.199	775	19.199	795	19.199	1169
			19.2253	436	19.2253	808	19.2253	774	19.2253	1135
			19.2516	463	19.2516	736	19.2516	776	19.2516	1081
			19.2778	460	19.2778	756	19.2778	775	19.2778	1115
			19.3041	485	19.3041	787	19.3041	749	19.3041	1129
			19.3303	485	19.3303	743	19.3303	750	19.3303	1114
			19.3566	436	19.3566	713	19.3566	792	19.3566	1121
			19.3829	444	19.3829	711	19.3829	735	19.3829	1164
			19.4091	422	19.4091	765	19.4091	720	19.4091	1107
			19.4354	447	19.4354	801	19.4354	715	19.4354	1111
			19.4616	479	19.4616	750	19.4616	758	19.4616	1125
			19.4879	427	19.4879	814	19.4879	762	19.4879	1118
			19.5142	412	19.5142	775	19.5142	779	19.5142	1134
			19.5404	506	19.5404	754	19.5404	798	19.5404	1109
			19.5667	447	19.5667	808	19.5667	761	19.5667	1145
			19.5929	502	19.5929	750	19.5929	757	19.5929	1102
			19.6192	463	19.6192	761	19.6192	805	19.6192	1141
			19.6455	453	19.6455	829	19.6455	754	19.6455	1128
			19.6717	472	19.6717	772	19.6717	828	19.6717	1154
			19.698	482	19.698	782	19.698	792	19.698	1190
			19.7243	470	19.7243	772	19.7243	781	19.7243	1151
			19.7505	485	19.7505	783	19.7505	826	19.7505	1083
			19.7768	459	19.7768	750	19.7768	832	19.7768	1184
			19.803	486	19.803	774	19.803	754	19.803	1157
			19.8293	499	19.8293	835	19.8293	802	19.8293	1158
			19.8556	437	19.8556	799	19.8556	846	19.8556	1143
			19.8818	443	19.8818	776	19.8818	840	19.8818	1119
			19.9081	459	19.9081	765	19.9081	812	19.9081	1117
			19.9343	438	19.9343	831	19.9343	800	19.9343	1157
			19.9606	478	19.9606	825	19.9606	767	19.9606	1121
			19.9869	475	19.9869	817	19.9869	796	19.9869	1088
			20.0131	485	20.0131	808	20.0131	869	20.0131	1092
			20.0394	514	20.0394	787	20.0394	827	20.0394	1193
			20.0656	499	20.0656	843	20.0656	856	20.0656	1071
			20.0919	515	20.0919	810	20.0919	818	20.0919	1214
			20.1182	464	20.1182	808	20.1182	764	20.1182	1139
			20.1444	464	20.1444	876	20.1444	829	20.1444	1150
			20.1707	487	20.1707	821	20.1707	860	20.1707	1138
			20.1969	480	20.1969	893	20.1969	766	20.1969	1138
			20.2232	475	20.2232	843	20.2232	815	20.2232	1174
			20.2495	504	20.2495	773	20.2495	818	20.2495	1132
			20.2757	476	20.2757	829	20.2757	805	20.2757	1148
			20.302	504	20.302	804	20.302	812	20.302	1217
			20.3282	464	20.3282	799	20.3282	780	20.3282	1172
			20.3545	505	20.3545	824	20.3545	837	20.3545	1215
			20.3808	491	20.3808	823	20.3808	821	20.3808	1170
			20.407	502	20.407	867	20.407	827	20.407	1164
			20.4333	487	20.4333	888	20.4333	814	20.4333	1181
			20.4596	501	20.4596	833	20.4596	829	20.4596	1175
			20.4858	527	20.4858	867	20.4858	851	20.4858	1125
			20.5121	511	20.5121	860	20.5121	827	20.5121	1113
			20.5383	505	20.5383	812	20.5383	830	20.5383	1173
			20.5646	535	20.5646	884	20.5646	806	20.5646	1187
			20.5908	477	20.5908	849	20.5908	801	20.5908	1184
			20.6171	493	20.6171	853	20.6171	792	20.6171	1206
			20.6434	506	20.6434	868	20.6434	845	20.6434	1158
			20.6696	527	20.6696	817	20.6696	812	20.6696	1183
			20.6959	509	20.6959	858	20.6959	871	20.6959	1171
			20.7221	537	20.7221	833	20.7221	798	20.7221	1225
			20.7484	509	20.7484	825	20.7484	876	20.7484	1162
			20.7747	519	20.7747	864	20.7747	812	20.7747	1155
			20.8009	499	20.8009	881	20.8009	828	20.8009	1197
			20.8272	485	20.8272	903	20.8272	869	20.8272	1268
			20.8534	539	20.8534	890	20.8534	819	20.8534	1169
			20.8797	544	20.8797	875	20.8797	851	20.8797	1174
			20.906	496	20.906	829	20.906	876	20.906	1186
			20.9322	528	20.9322	879	20.9322	789	20.9322	1223
			20.9585	529	20.9585	840	20.9585	795	20.9585	1162
			20.9848	589	20.9848	898	20.9848	801	20.9848	1160
			21.011	515	21.011	919	21.011	801	21.011	1202
			21.0373	540	21.0373	922	21.0373	832	21.0373	1166
			21.0635	510	21.0635	869	21.0635	815	21.0635	1224
			21.0898	517	21.0898	891	21.0898	854	21.0898	1179
			21.1161	556	21.1161	903	21.1161	873	21.1161	1241
			21.1423	504	21.1423	875	21.1423	872	21.1423	1259
			21.1686	513	21.1686	890	21.1686	812	21.1686	1249
			21.1948	517	21.1948	922	21.1948	827	21.1948	1262
			21.2211	546	21.2211	935	21.2211	798	21.2211	1319
			21.2474	502	21.2474	880	21.2474	818	21.2474	1232
			21.2736	540	21.2736	882	21.2736	817	21.2736	1246
			21.2999	515	21.2999	902	21.2999	816	21.2999	1158
			21.3261	518	21.3261	891	21.3261	853	21.3261	1143
			21.3524	549	21.3524	888	21.3524	837	21.3524	1221
			21.3787	554	21.3787	902	21.3787	769	21.3787	1154
			21.4049	538	21.4049	926	21.4049	788	21.4049	1265
			21.4312	571	21.4312	899	21.4312	867	21.4312	1238
			21.4575	569	21.4575	872	21.4575	789	21.4575	1245
			21.4837	539	21.4837	906	21.4837	841	21.4837	1196
			21.51	502	21.51	929	21.51	850	21.51	1292
			21.5362	544	21.5362	859	21.5362	887	21.5362	1263
			21.5625	549	21.5625	894	21.5625	849	21.5625	1269
			21.5888	554	21.5888	957	21.5888	797	21.5888	1212
			21.615	610	21.615	923	21.615	874	21.615	1249
			21.6413	573	21.6413	924	21.6413	844	21.6413	1264
			21.6675	636	21.6675	953	21.6675	887	21.6675	1326
			21.6938	562	21.6938	926	21.6938	827	21.6938	1253
			21.7201	614	21.7201	857	21.7201	902	21.7201	1232
			21.7463	505	21.7463	909	21.7463	856	21.7463	1315
			21.7726	545	21.7726	892	21.7726	861	21.7726	1277
			21.7988	554	21.7988	951	21.7988	906	21.7988	1314
			21.8251	565	21.8251	899	21.8251	876	21.8251	1261
			21.8514	533	21.8514	908	21.8514	888	21.8514	1310
			21.8776	611	21.8776	947	21.8776	829	21.8776	1292
			21.9039	570	21.9039	925	21.9039	881	21.9039	1242
			21.9301	531	21.9301	906	21.9301	906	21.9301	1206
			21.9564	552	21.9564	927	21.9564	914	21.9564	1327
			21.9827	537	21.9827	986	21.9827	904	21.9827	1306
			22.0089	517	22.0089	970	22.0089	877	22.0089	1282
			22.0352	603	22.0352	893	22.0352	863	22.0352	1386
			22.0614	560	22.0614	967	22.0614	893	22.0614	1365
			22.0877	558	22.0877	944	22.0877	891	22.0877	1318
			22.114	562	22.114	938	22.114	886	22.114	1324
			22.1402	587	22.1402	954	22.1402	913	22.1402	1343
			22.1665	575	22.1665	958	22.1665	893	22.1665	1377
			22.1927	552	22.1927	870	22.1927	897	22.1927	1353
			22.219	605	22.219	978	22.219	876	22.219	1310
			22.2453	549	22.2453	996	22.2453	917	22.2453	1347
			22.2715	557	22.2715	978	22.2715	878	22.2715	1398
			22.2978	586	22.2978	951	22.2978	900	22.2978	1326
			22.324	578	22.324	921	22.324	872	22.324	1360
			22.3503	607	22.3503	986	22.3503	885	22.3503	1275
			22.3766	585	22.3766	927	22.3766	887	22.3766	1323
			22.4028	598	22.4028	955	22.4028	887	22.4028	1329
			22.4291	576	22.4291	997	22.4291	901	22.4291	1305
			22.4553	583	22.4553	933	22.4553	892	22.4553	1390
			22.4816	554	22.4816	955	22.4816	875	22.4816	1390
			22.5079	555	22.5079	922	22.5079	923	22.5079	1353
			22.5341	584	22.5341	957	22.5341	865	22.5341	1451
			22.5604	561	22.5604	1020	22.5604	872	22.5604	1257
			22.5866	600	22.5866	942	22.5866	861	22.5866	1301
			22.6129	549	22.6129	990	22.6129	909	22.6129	1311
			22.6392	553	22.6392	946	22.6392	867	22.6392	1325
			22.6654	557	22.6654	910	22.6654	895	22.6654	1395
			22.6917	618	22.6917	1003	22.6917	878	22.6917	1324
			22.7179	632	22.7179	970	22.7179	859	22.7179	1333
			22.7442	595	22.7442	952	22.7442	893	22.7442	1313
			22.7705	634	22.7705	980	22.7705	858	22.7705	1330
			22.7967	606	22.7967	1007	22.7967	904	22.7967	1292
			22.823	590	22.823	927	22.823	911	22.823	1313
			22.8493	587	22.8493	973	22.8493	904	22.8493	1288
			22.8755	579	22.8755	978	22.8755	941	22.8755	1251
			22.9018	611	22.9018	996	22.9018	912	22.9018	1335
			22.928	582	22.928	948	22.928	908	22.928	1334
			22.9543	586	22.9543	921	22.9543	875	22.9543	1268
			22.9806	592	22.9806	967	22.9806	880	22.9806	1400
			23.0068	621	23.0068	929	23.0068	867	23.0068	1324
			23.0331	640	23.0331	961	23.0331	956	23.0331	1254
			23.0593	621	23.0593	920	23.0593	847	23.0593	1286
			23.0856	600	23.0856	966	23.0856	880	23.0856	1310
			23.1119	573	23.1119	946	23.1119	896	23.1119	1274
			23.1381	610	23.1381	1003	23.1381	877	23.1381	1348
			23.1644	585	23.1644	956	23.1644	845	23.1644	1227
			23.1906	549	23.1906	959	23.1906	862	23.1906	1328
			23.2169	567	23.2169	960	23.2169	840	23.2169	1275
			23.2432	616	23.2432	942	23.2432	909	23.2432	1310
			23.2694	583	23.2694	968	23.2694	886	23.2694	1311
			23.2957	570	23.2957	979	23.2957	861	23.2957	1327
			23.322	608	23.322	994	23.322	838	23.322	1251
			23.3482	583	23.3482	1005	23.3482	878	23.3482	1256
			23.3745	584	23.3745	959	23.3745	923	23.3745	1369
			23.4007	569	23.4007	975	23.4007	830	23.4007	1252
			23.427	577	23.427	919	23.427	859	23.427	1279
			23.4533	613	23.4533	929	23.4533	902	23.4533	1280
			23.4795	574	23.4795	950	23.4795	825	23.4795	1238
			23.5058	653	23.5058	988	23.5058	908	23.5058	1305
			23.532	557	23.532	911	23.532	862	23.532	1234
			23.5583	615	23.5583	944	23.5583	855	23.5583	1309
			23.5846	564	23.5846	988	23.5846	849	23.5846	1268
			23.6108	539	23.6108	957	23.6108	866	23.6108	1282
			23.6371	622	23.6371	961	23.6371	901	23.6371	1224
			23.6633	561	23.6633	914	23.6633	807	23.6633	1234
			23.6896	579	23.6896	978	23.6896	855	23.6896	1284
			23.7159	653	23.7159	968	23.7159	837	23.7159	1280
			23.7421	608	23.7421	924	23.7421	837	23.7421	1259
			23.7684	562	23.7684	928	23.7684	823	23.7684	1262
			23.7946	557	23.7946	875	23.7946	865	23.7946	1165
			23.8209	578	23.8209	944	23.8209	857	23.8209	1277
			23.8472	595	23.8472	921	23.8472	867	23.8472	1315
			23.8734	606	23.8734	878	23.8734	799	23.8734	1187
			23.8997	600	23.8997	965	23.8997	882	23.8997	1267
			23.9259	597	23.9259	924	23.9259	861	23.9259	1187
			23.9522	640	23.9522	895	23.9522	841	23.9522	1279
			23.9785	653	23.9785	972	23.9785	786	23.9785	1217
			24.0047	616	24.0047	922	24.0047	831	24.0047	1257
			24.031	641	24.031	882	24.031	865	24.031	1250
			24.0572	576	24.0572	941	24.0572	892	24.0572	1216
			24.0835	613	24.0835	917	24.0835	899	24.0835	1226
			24.1098	572	24.1098	932	24.1098	828	24.1098	1232
			24.136	583	24.136	967	24.136	863	24.136	1190
			24.1623	562	24.1623	911	24.1623	848	24.1623	1222
			24.1885	623	24.1885	916	24.1885	836	24.1885	1098
			24.2148	635	24.2148	950	24.2148	849	24.2148	1251
			24.2411	605	24.2411	872	24.2411	898	24.2411	1187
			24.2673	611	24.2673	937	24.2673	805	24.2673	1151
			24.2936	596	24.2936	907	24.2936	843	24.2936	1126
			24.3198	606	24.3198	885	24.3198	828	24.3198	1121
			24.3461	624	24.3461	882	24.3461	838	24.3461	1203
			24.3724	639	24.3724	968	24.3724	797	24.3724	1183
			24.3986	594	24.3986	935	24.3986	838	24.3986	1234
			24.4249	649	24.4249	906	24.4249	814	24.4249	1112
			24.4511	615	24.4511	918	24.4511	836	24.4511	1197
			24.4774	634	24.4774	988	24.4774	801	24.4774	1161
			24.5037	600	24.5037	923	24.5037	799	24.5037	1204
			24.5299	580	24.5299	920	24.5299	821	24.5299	1152
			24.5562	587	24.5562	843	24.5562	826	24.5562	1103
			24.5825	608	24.5825	961	24.5825	825	24.5825	1220
			24.6087	589	24.6087	895	24.6087	762	24.6087	1181
			24.635	586	24.635	962	24.635	822	24.635	1120
			24.6612	588	24.6612	938	24.6612	844	24.6612	1166
			24.6875	615	24.6875	928	24.6875	849	24.6875	1156
			24.7138	628	24.7138	883	24.7138	798	24.7138	1088
			24.74	615	24.74	913	24.74	872	24.74	1153
			24.7663	568	24.7663	886	24.7663	816	24.7663	1140
			24.7925	621	24.7925	909	24.7925	855	24.7925	1103
			24.8188	575	24.8188	912	24.8188	854	24.8188	1124
			24.8451	589	24.8451	893	24.8451	799	24.8451	1148
			24.8713	581	24.8713	906	24.8713	790	24.8713	1125
			24.8976	529	24.8976	894	24.8976	819	24.8976	1095
			24.9238	608	24.9238	848	24.9238	859	24.9238	1146
			24.9501	603	24.9501	835	24.9501	828	24.9501	1133
			24.9764	575	24.9764	897	24.9764	812	24.9764	1187
			25.0026	584	25.0026	880	25.0026	787	25.0026	1157
			25.0289	607	25.0289	888	25.0289	783	25.0289	1149
			25.0551	622	25.0551	955	25.0551	793	25.0551	1189
			25.0814	622	25.0814	920	25.0814	779	25.0814	1056
			25.1077	576	25.1077	947	25.1077	837	25.1077	1098
			25.1339	592	25.1339	939	25.1339	781	25.1339	1119
			25.1602	628	25.1602	855	25.1602	754	25.1602	1091
			25.1865	631	25.1865	847	25.1865	827	25.1865	1084
			25.2127	605	25.2127	916	25.2127	827	25.2127	1112
			25.239	631	25.239	884	25.239	798	25.239	1060
			25.2652	597	25.2652	924	25.2652	777	25.2652	1140
			25.2915	557	25.2915	846	25.2915	840	25.2915	1040
			25.3178	565	25.3178	907	25.3178	851	25.3178	1122
			25.344	586	25.344	956	25.344	805	25.344	1031
			25.3703	547	25.3703	832	25.3703	766	25.3703	1119
			25.3965	602	25.3965	877	25.3965	843	25.3965	1079
			25.4228	601	25.4228	852	25.4228	799	25.4228	1118
			25.449	599	25.449	881	25.449	790	25.449	1087
			25.4753	632	25.4753	845	25.4753	785	25.4753	1103
			25.5016	575	25.5016	873	25.5016	853	25.5016	1024
			25.5278	619	25.5278	924	25.5278	804	25.5278	1108
			25.5541	600	25.5541	941	25.5541	768	25.5541	1082
			25.5804	651	25.5804	893	25.5804	799	25.5804	1117
			25.6066	601	25.6066	908	25.6066	778	25.6066	1088
			25.6329	561	25.6329	861	25.6329	787	25.6329	1081
			25.6591	625	25.6591	888	25.6591	808	25.6591	1106
			25.6854	554	25.6854	866	25.6854	824	25.6854	980
			25.7117	630	25.7117	857	25.7117	848	25.7117	1000
			25.7379	561	25.7379	856	25.7379	788	25.7379	1155
			25.7642	620	25.7642	836	25.7642	803	25.7642	1061
			25.7904	591	25.7904	817	25.7904	771	25.7904	1022
			25.8167	606	25.8167	845	25.8167	770	25.8167	1095
			25.843	588	25.843	836	25.843	756	25.843	1014
			25.8692	574	25.8692	933	25.8692	745	25.8692	1052
			25.8955	600	25.8955	811	25.8955	732	25.8955	1002
			25.9217	621	25.9217	826	25.9217	752	25.9217	1016
			25.948	634	25.948	871	25.948	796	25.948	1017
			25.9743	608	25.9743	852	25.9743	770	25.9743	1002
			26.0005	607	26.0005	894	26.0005	753	26.0005	1006
			26.0268	602	26.0268	845	26.0268	796	26.0268	1004
			26.053	623	26.053	867	26.053	822	26.053	1023
			26.0793	599	26.0793	889	26.0793	771	26.0793	1077
			26.1056	620	26.1056	916	26.1056	711	26.1056	1024
			26.1318	615	26.1318	864	26.1318	754	26.1318	1043
			26.1581	602	26.1581	821	26.1581	812	26.1581	1049
			26.1843	637	26.1843	899	26.1843	792	26.1843	1050
			26.2106	603	26.2106	818	26.2106	761	26.2106	993
			26.2369	596	26.2369	785	26.2369	767	26.2369	954
			26.2631	561	26.2631	856	26.2631	774	26.2631	991
			26.2894	665	26.2894	848	26.2894	746	26.2894	1030
			26.3157	597	26.3157	846	26.3157	792	26.3157	985
			26.3419	595	26.3419	867	26.3419	732	26.3419	943
			26.3682	635	26.3682	831	26.3682	771	26.3682	997
			26.3944	665	26.3944	837	26.3944	798	26.3944	992
			26.4207	626	26.4207	754	26.4207	790	26.4207	943
			26.447	629	26.447	822	26.447	767	26.447	997
			26.4732	610	26.4732	827	26.4732	776	26.4732	1051
			26.4995	584	26.4995	824	26.4995	759	26.4995	1038
			26.5257	630	26.5257	733	26.5257	737	26.5257	959
			26.552	664	26.552	813	26.552	762	26.552	998
			26.5783	631	26.5783	798	26.5783	735	26.5783	1036
			26.6045	655	26.6045	830	26.6045	760	26.6045	1015
			26.6308	637	26.6308	791	26.6308	739	26.6308	1032
			26.657	611	26.657	791	26.657	692	26.657	963
			26.6833	636	26.6833	839	26.6833	771	26.6833	1016
			26.7096	626	26.7096	745	26.7096	748	26.7096	979
			26.7358	630	26.7358	759	26.7358	704	26.7358	1012
			26.7621	633	26.7621	807	26.7621	780	26.7621	1001
			26.7883	628	26.7883	757	26.7883	743	26.7883	952
			26.8146	606	26.8146	797	26.8146	727	26.8146	991
			26.8409	650	26.8409	819	26.8409	720	26.8409	978
			26.8671	676	26.8671	869	26.8671	756	26.8671	989
			26.8934	617	26.8934	816	26.8934	731	26.8934	935
			26.9196	697	26.9196	791	26.9196	726	26.9196	942
			26.9459	735	26.9459	803	26.9459	770	26.9459	955
			26.9722	671	26.9722	803	26.9722	726	26.9722	961
			26.9984	745	26.9984	818	26.9984	733	26.9984	943
			27.0247	705	27.0247	810	27.0247	726	27.0247	976
			27.051	806	27.051	813	27.051	692	27.051	940
			27.0772	767	27.0772	793	27.0772	723	27.0772	945
			27.1035	825	27.1035	777	27.1035	797	27.1035	961
			27.1297	899	27.1297	850	27.1297	749	27.1297	919
			27.156	969	27.156	767	27.156	714	27.156	938
			27.1822	1100	27.1822	811	27.1822	768	27.1822	890
			27.2085	1154	27.2085	820	27.2085	765	27.2085	968
			27.2348	1089	27.2348	781	27.2348	749	27.2348	946
			27.261	1045	27.261	755	27.261	736	27.261	880
			27.2873	1028	27.2873	784	27.2873	710	27.2873	951
			27.3135	963	27.3135	837	27.3135	768	27.3135	903
			27.3398	867	27.3398	764	27.3398	720	27.3398	933
			27.3661	788	27.3661	774	27.3661	681	27.3661	931
			27.3923	801	27.3923	769	27.3923	772	27.3923	987
			27.4186	701	27.4186	830	27.4186	754	27.4186	943
			27.4449	753	27.4449	787	27.4449	765	27.4449	864
			27.4711	702	27.4711	782	27.4711	734	27.4711	1003
			27.4974	670	27.4974	781	27.4974	723	27.4974	985
			27.5236	652	27.5236	747	27.5236	708	27.5236	921
			27.5499	638	27.5499	786	27.5499	664	27.5499	966
			27.5762	669	27.5762	794	27.5762	720	27.5762	974
			27.6024	686	27.6024	775	27.6024	675	27.6024	930
			27.6287	648	27.6287	728	27.6287	680	27.6287	965
			27.6549	632	27.6549	783	27.6549	701	27.6549	912
			27.6812	586	27.6812	743	27.6812	674	27.6812	991
			27.7075	612	27.7075	766	27.7075	701	27.7075	888
			27.7337	620	27.7337	786	27.7337	727	27.7337	906
			27.76	597	27.76	797	27.76	755	27.76	931
			27.7862	592	27.7862	789	27.7862	717	27.7862	882
			27.8125	607	27.8125	781	27.8125	703	27.8125	882
			27.8388	595	27.8388	737	27.8388	717	27.8388	855
			27.865	571	27.865	753	27.865	715	27.865	824
			27.8913	595	27.8913	685	27.8913	681	27.8913	834
			27.9175	592	27.9175	813	27.9175	677	27.9175	840
			27.9438	607	27.9438	726	27.9438	662	27.9438	981
			27.9701	581	27.9701	754	27.9701	692	27.9701	842
			27.9963	601	27.9963	753	27.9963	685	27.9963	926
			28.0226	585	28.0226	751	28.0226	659	28.0226	882
			28.0489	553	28.0489	705	28.0489	658	28.0489	913
			28.0751	606	28.0751	726	28.0751	702	28.0751	901
			28.1014	596	28.1014	692	28.1014	635	28.1014	879
			28.1276	543	28.1276	830	28.1276	695	28.1276	942
			28.1539	579	28.1539	685	28.1539	688	28.1539	878
			28.1802	543	28.1802	765	28.1802	712	28.1802	837
			28.2064	569	28.2064	763	28.2064	652	28.2064	869
			28.2327	577	28.2327	745	28.2327	689	28.2327	886
			28.2589	617	28.2589	728	28.2589	678	28.2589	861
			28.2852	524	28.2852	740	28.2852	662	28.2852	881
			28.3115	573	28.3115	676	28.3115	611	28.3115	872
			28.3377	555	28.3377	703	28.3377	695	28.3377	866
			28.364	547	28.364	730	28.364	687	28.364	874
			28.3902	552	28.3902	709	28.3902	660	28.3902	865
			28.4165	564	28.4165	734	28.4165	658	28.4165	867
			28.4428	558	28.4428	682	28.4428	684	28.4428	863
			28.469	548	28.469	692	28.469	705	28.469	862
			28.4953	581	28.4953	731	28.4953	733	28.4953	901
			28.5215	617	28.5215	701	28.5215	710	28.5215	889
			28.5478	547	28.5478	701	28.5478	706	28.5478	848
			28.5741	579	28.5741	708	28.5741	697	28.5741	898
			28.6003	546	28.6003	717	28.6003	619	28.6003	905
			28.6266	560	28.6266	711	28.6266	670	28.6266	859
			28.6528	542	28.6528	664	28.6528	705	28.6528	783
			28.6791	554	28.6791	723	28.6791	663	28.6791	816
			28.7054	572	28.7054	721	28.7054	714	28.7054	826
			28.7316	593	28.7316	703	28.7316	674	28.7316	824
			28.7579	577	28.7579	731	28.7579	687	28.7579	827
			28.7841	517	28.7841	651	28.7841	687	28.7841	793
			28.8104	547	28.8104	664	28.8104	713	28.8104	824
			28.8367	551	28.8367	684	28.8367	670	28.8367	821
			28.8629	497	28.8629	640	28.8629	705	28.8629	789
			28.8892	524	28.8892	678	28.8892	678	28.8892	794
			28.9154	594	28.9154	711	28.9154	696	28.9154	796
			28.9417	543	28.9417	700	28.9417	628	28.9417	827
			28.968	523	28.968	745	28.968	656	28.968	808
			28.9942	561	28.9942	633	28.9942	673	28.9942	810
			29.0205	526	29.0205	681	29.0205	659	29.0205	815
			29.0467	560	29.0467	723	29.0467	666	29.0467	809
			29.073	545	29.073	686	29.073	632	29.073	829
			29.0993	555	29.0993	708	29.0993	582	29.0993	798
			29.1255	543	29.1255	671	29.1255	669	29.1255	782
			29.1518	552	29.1518	707	29.1518	662	29.1518	740
			29.178	553	29.178	702	29.178	631	29.178	805
			29.2043	563	29.2043	695	29.2043	708	29.2043	828
			29.2306	560	29.2306	708	29.2306	641	29.2306	796
			29.2568	530	29.2568	732	29.2568	629	29.2568	784
			29.2831	525	29.2831	666	29.2831	703	29.2831	747
			29.3094	537	29.3094	692	29.3094	681	29.3094	820
			29.3356	555	29.3356	679	29.3356	692	29.3356	806
			29.3619	527	29.3619	675	29.3619	698	29.3619	777
			29.3881	530	29.3881	640	29.3881	696	29.3881	837
			29.4144	542	29.4144	669	29.4144	667	29.4144	804
			29.4407	587	29.4407	651	29.4407	671	29.4407	756
			29.4669	573	29.4669	626	29.4669	658	29.4669	760
			29.4932	531	29.4932	674	29.4932	650	29.4932	767
			29.5194	484	29.5194	717	29.5194	633	29.5194	776
			29.5457	507	29.5457	709	29.5457	682	29.5457	779
			29.572	496	29.572	679	29.572	672	29.572	764
			29.5982	545	29.5982	697	29.5982	656	29.5982	792
			29.6245	530	29.6245	667	29.6245	673	29.6245	791
			29.6507	542	29.6507	636	29.6507	647	29.6507	735
			29.677	530	29.677	652	29.677	693	29.677	830
			29.7033	517	29.7033	681	29.7033	672	29.7033	733
			29.7295	517	29.7295	700	29.7295	668	29.7295	797
			29.7558	524	29.7558	650	29.7558	686	29.7558	743
			29.7821	525	29.7821	652	29.7821	648	29.7821	768
			29.8083	554	29.8083	620	29.8083	672	29.8083	715
			29.8346	500	29.8346	648	29.8346	658	29.8346	759
			29.8608	533	29.8608	646	29.8608	602	29.8608	765
			29.8871	476	29.8871	628	29.8871	666	29.8871	711
			29.9134	551	29.9134	690	29.9134	642	29.9134	759
			29.9396	519	29.9396	676	29.9396	630	29.9396	714
			29.9659	538	29.9659	663	29.9659	650	29.9659	723
			29.9921	529	29.9921	623	29.9921	678	29.9921	753
			30.0184	551	30.0184	644	30.0184	659	30.0184	744
			30.0447	568	30.0447	615	30.0447	635	30.0447	688
			30.0709	489	30.0709	661	30.0709	628	30.0709	756
			30.0972	520	30.0972	620	30.0972	637	30.0972	744
			30.1234	534	30.1234	645	30.1234	627	30.1234	769
			30.1497	546	30.1497	685	30.1497	611	30.1497	726
			30.176	497	30.176	658	30.176	638	30.176	764
			30.2022	482	30.2022	677	30.2022	653	30.2022	695
			30.2285	524	30.2285	662	30.2285	595	30.2285	739
			30.2547	546	30.2547	662	30.2547	611	30.2547	708
			30.281	482	30.281	654	30.281	591	30.281	769
			30.3073	486	30.3073	572	30.3073	599	30.3073	713
			30.3335	519	30.3335	647	30.3335	602	30.3335	730
			30.3598	505	30.3598	638	30.3598	612	30.3598	721
			30.386	542	30.386	642	30.386	603	30.386	684
			30.4123	507	30.4123	603	30.4123	623	30.4123	709
			30.4386	519	30.4386	594	30.4386	580	30.4386	714
			30.4648	521	30.4648	579	30.4648	589	30.4648	677
			30.4911	520	30.4911	663	30.4911	569	30.4911	725
			30.5173	527	30.5173	635	30.5173	603	30.5173	678
			30.5436	500	30.5436	626	30.5436	619	30.5436	766
			30.5699	512	30.5699	683	30.5699	564	30.5699	681
			30.5961	530	30.5961	613	30.5961	613	30.5961	703
			30.6224	443	30.6224	576	30.6224	601	30.6224	699
			30.6486	543	30.6486	643	30.6486	660	30.6486	707
			30.6749	509	30.6749	629	30.6749	681	30.6749	689
			30.7012	531	30.7012	616	30.7012	625	30.7012	692
			30.7274	536	30.7274	642	30.7274	661	30.7274	719
			30.7537	522	30.7537	650	30.7537	625	30.7537	684
			30.7799	526	30.7799	627	30.7799	563	30.7799	678
			30.8062	503	30.8062	626	30.8062	609	30.8062	731
			30.8325	509	30.8325	644	30.8325	618	30.8325	723
			30.8587	512	30.8587	602	30.8587	594	30.8587	734
			30.885	530	30.885	632	30.885	590	30.885	756
			30.9112	500	30.9112	580	30.9112	613	30.9112	708
			30.9375	543	30.9375	624	30.9375	600	30.9375	685
			30.9638	526	30.9638	641	30.9638	590	30.9638	704
			30.99	513	30.99	614	30.99	582	30.99	667
			31.0163	519	31.0163	605	31.0163	622	31.0163	698
			31.0425	505	31.0425	626	31.0425	551	31.0425	669
			31.0688	510	31.0688	582	31.0688	596	31.0688	733
			31.0951	505	31.0951	583	31.0951	609	31.0951	698
			31.1213	530	31.1213	608	31.1213	610	31.1213	650
			31.1476	518	31.1476	600	31.1476	582	31.1476	675
			31.1739	534	31.1739	644	31.1739	559	31.1739	683
			31.2001	515	31.2001	592	31.2001	588	31.2001	700
			31.2264	493	31.2264	603	31.2264	555	31.2264	682
			31.2526	526	31.2526	615	31.2526	626	31.2526	677
			31.2789	547	31.2789	618	31.2789	537	31.2789	714
			31.3052	583	31.3052	595	31.3052	563	31.3052	751
			31.3314	587	31.3314	661	31.3314	616	31.3314	644
			31.3577	551	31.3577	601	31.3577	586	31.3577	696
			31.3839	567	31.3839	555	31.3839	601	31.3839	694
			31.4102	608	31.4102	647	31.4102	608	31.4102	662
			31.4365	601	31.4365	624	31.4365	593	31.4365	703
			31.4627	648	31.4627	552	31.4627	600	31.4627	668
			31.489	582	31.489	587	31.489	618	31.489	677
			31.5152	617	31.5152	596	31.5152	611	31.5152	679
			31.5415	642	31.5415	581	31.5415	605	31.5415	657
			31.5678	659	31.5678	598	31.5678	563	31.5678	642
			31.594	655	31.594	592	31.594	581	31.594	626
			31.6203	643	31.6203	599	31.6203	548	31.6203	660
			31.6466	665	31.6466	583	31.6466	570	31.6466	696
			31.6728	679	31.6728	597	31.6728	575	31.6728	665
			31.6991	646	31.6991	601	31.6991	581	31.6991	683
			31.7253	585	31.7253	544	31.7253	526	31.7253	661
			31.7516	615	31.7516	587	31.7516	553	31.7516	649
			31.7779	584	31.7779	567	31.7779	545	31.7779	632
			31.8041	595	31.8041	592	31.8041	553	31.8041	671
			31.8304	557	31.8304	570	31.8304	594	31.8304	660
			31.8566	534	31.8566	597	31.8566	593	31.8566	643
			31.8829	496	31.8829	556	31.8829	573	31.8829	683
			31.9092	488	31.9092	553	31.9092	588	31.9092	673
			31.9354	476	31.9354	631	31.9354	543	31.9354	655
			31.9617	519	31.9617	596	31.9617	571	31.9617	647
			31.9879	497	31.9879	641	31.9879	523	31.9879	650
			32.0142	551	32.0142	603	32.0142	532	32.0142	647
			32.0404	479	32.0404	585	32.0404	568	32.0404	679
			32.0667	527	32.0667	577	32.0667	597	32.0667	603
			32.093	518	32.093	589	32.093	557	32.093	623
			32.1192	526	32.1192	572	32.1192	572	32.1192	618
			32.1455	526	32.1455	524	32.1455	570	32.1455	673
			32.1718	451	32.1718	551	32.1718	543	32.1718	632
			32.198	502	32.198	538	32.198	603	32.198	606
			32.2243	542	32.2243	535	32.2243	568	32.2243	617
			32.2505	493	32.2505	580	32.2505	543	32.2505	650
			32.2768	459	32.2768	571	32.2768	580	32.2768	662
			32.3031	498	32.3031	582	32.3031	586	32.3031	612
			32.3293	504	32.3293	571	32.3293	565	32.3293	592
			32.3556	505	32.3556	573	32.3556	571	32.3556	673
			32.3818	510	32.3818	594	32.3818	582	32.3818	659
			32.4081	527	32.4081	558	32.4081	530	32.4081	642
			32.4344	474	32.4344	514	32.4344	535	32.4344	642
			32.4606	481	32.4606	585	32.4606	535	32.4606	606
			32.4869	501	32.4869	570	32.4869	591	32.4869	630
			32.5131	514	32.5131	572	32.5131	505	32.5131	618
			32.5394	461	32.5394	559	32.5394	568	32.5394	655
			32.5657	484	32.5657	608	32.5657	565	32.5657	621
			32.5919	466	32.5919	552	32.5919	523	32.5919	569
			32.6182	469	32.6182	587	32.6182	509	32.6182	622
			32.6444	439	32.6444	561	32.6444	532	32.6444	624
			32.6707	473	32.6707	495	32.6707	542	32.6707	603
			32.697	456	32.697	582	32.697	539	32.697	605
			32.7232	448	32.7232	577	32.7232	528	32.7232	633
			32.7495	461	32.7495	547	32.7495	543	32.7495	625
			32.7758	453	32.7758	572	32.7758	525	32.7758	624
			32.802	509	32.802	551	32.802	520	32.802	566
			32.8283	481	32.8283	573	32.8283	531	32.8283	595
			32.8545	444	32.8545	540	32.8545	514	32.8545	654
			32.8808	452	32.8808	572	32.8808	519	32.8808	598
			32.907	475	32.907	531	32.907	528	32.907	620
			32.9333	487	32.9333	583	32.9333	533	32.9333	609
			32.9596	446	32.9596	562	32.9596	563	32.9596	592
			32.9858	474	32.9858	540	32.9858	483	32.9858	601
			33.0121	462	33.0121	562	33.0121	548	33.0121	610
			33.0384	443	33.0384	565	33.0384	500	33.0384	641
			33.0646	429	33.0646	607	33.0646	535	33.0646	621
			33.0909	416	33.0909	541	33.0909	544	33.0909	602
			33.1171	457	33.1171	544	33.1171	564	33.1171	621
			33.1434	439	33.1434	508	33.1434	511	33.1434	630
			33.1697	458	33.1697	549	33.1697	537	33.1697	587
			33.1959	404	33.1959	515	33.1959	562	33.1959	590
			33.2222	443	33.2222	558	33.2222	529	33.2222	586
			33.2484	423	33.2484	569	33.2484	541	33.2484	624
			33.2747	421	33.2747	527	33.2747	534	33.2747	566
			33.301	490	33.301	526	33.301	521	33.301	583
			33.3272	471	33.3272	518	33.3272	501	33.3272	594
			33.3535	466	33.3535	534	33.3535	500	33.3535	575
			33.3797	442	33.3797	544	33.3797	515	33.3797	612
			33.406	432	33.406	515	33.406	528	33.406	566
			33.4323	408	33.4323	528	33.4323	530	33.4323	560
			33.4585	436	33.4585	532	33.4585	559	33.4585	581
			33.4848	443	33.4848	504	33.4848	558	33.4848	581
			33.511	466	33.511	539	33.511	511	33.511	585
			33.5373	442	33.5373	545	33.5373	494	33.5373	661
			33.5636	385	33.5636	477	33.5636	583	33.5636	617
			33.5898	439	33.5898	579	33.5898	485	33.5898	596
			33.6161	440	33.6161	556	33.6161	516	33.6161	585
			33.6424	410	33.6424	493	33.6424	491	33.6424	531
			33.6686	450	33.6686	517	33.6686	538	33.6686	550
			33.6949	441	33.6949	522	33.6949	537	33.6949	550
			33.7211	436	33.7211	490	33.7211	545	33.7211	568
			33.7474	434	33.7474	476	33.7474	523	33.7474	589
			33.7737	421	33.7737	484	33.7737	526	33.7737	525
			33.7999	414	33.7999	500	33.7999	562	33.7999	595
			33.8262	452	33.8262	491	33.8262	498	33.8262	553
			33.8524	436	33.8524	495	33.8524	492	33.8524	551
			33.8787	451	33.8787	505	33.8787	505	33.8787	574
			33.9049	416	33.9049	472	33.9049	518	33.9049	555
			33.9312	483	33.9312	504	33.9312	529	33.9312	553
			33.9575	356	33.9575	495	33.9575	527	33.9575	554
			33.9837	446	33.9837	522	33.9837	543	33.9837	567
			34.01	403	34.01	514	34.01	503	34.01	598
			34.0363	421	34.0363	491	34.0363	467	34.0363	540
			34.0625	460	34.0625	463	34.0625	503	34.0625	581
			34.0888	441	34.0888	490	34.0888	531	34.0888	550
			34.115	435	34.115	542	34.115	519	34.115	543
			34.1413	412	34.1413	451	34.1413	528	34.1413	549
			34.1676	414	34.1676	493	34.1676	535	34.1676	537
			34.1938	415	34.1938	508	34.1938	484	34.1938	542
			34.2201	424	34.2201	544	34.2201	484	34.2201	576
			34.2463	411	34.2463	494	34.2463	494	34.2463	556
			34.2726	422	34.2726	452	34.2726	444	34.2726	560
			34.2989	400	34.2989	526	34.2989	486	34.2989	522
			34.3251	384	34.3251	497	34.3251	510	34.3251	587
			34.3514	415	34.3514	482	34.3514	487	34.3514	571
			34.3776	411	34.3776	495	34.3776	497	34.3776	568
			34.4039	476	34.4039	500	34.4039	518	34.4039	564
			34.4302	473	34.4302	451	34.4302	501	34.4302	543
			34.4564	416	34.4564	499	34.4564	486	34.4564	524
			34.4827	447	34.4827	484	34.4827	477	34.4827	550
			34.5089	464	34.5089	515	34.5089	491	34.5089	533
			34.5352	457	34.5352	471	34.5352	477	34.5352	586
			34.5615	450	34.5615	517	34.5615	481	34.5615	580
			34.5877	458	34.5877	494	34.5877	524	34.5877	557
			34.614	444	34.614	458	34.614	477	34.614	524
			34.6403	455	34.6403	476	34.6403	447	34.6403	566
			34.6665	423	34.6665	476	34.6665	507	34.6665	555
			34.6928	431	34.6928	491	34.6928	512	34.6928	525
			34.719	470	34.719	445	34.719	465	34.719	515
			34.7453	404	34.7453	489	34.7453	466	34.7453	545
			34.7715	396	34.7715	475	34.7715	468	34.7715	541
			34.7978	396	34.7978	516	34.7978	473	34.7978	554
			34.8241	388	34.8241	543	34.8241	495	34.8241	531
			34.8503	395	34.8503	456	34.8503	473	34.8503	518
			34.8766	388	34.8766	492	34.8766	482	34.8766	501
			34.9029	424	34.9029	465	34.9029	495	34.9029	542
			34.9291	417	34.9291	452	34.9291	509	34.9291	565
			34.9554	412	34.9554	489	34.9554	478	34.9554	518
			34.9816	426	34.9816	466	34.9816	476	34.9816	529
			35.0079	389	35.0079	501	35.0079	455	35.0079	547
			35.0342	395	35.0342	509	35.0342	451	35.0342	491
			35.0604	388	35.0604	430	35.0604	468	35.0604	496
			35.0867	416	35.0867	481	35.0867	468	35.0867	525
			35.1129	405	35.1129	459	35.1129	488	35.1129	490
			35.1392	393	35.1392	457	35.1392	511	35.1392	542
			35.1655	412	35.1655	468	35.1655	437	35.1655	515
			35.1917	377	35.1917	503	35.1917	444	35.1917	514
			35.218	400	35.218	470	35.218	457	35.218	474
			35.2442	367	35.2442	448	35.2442	506	35.2442	577
			35.2705	414	35.2705	481	35.2705	469	35.2705	541
			35.2968	407	35.2968	458	35.2968	453	35.2968	542
			35.323	387	35.323	468	35.323	456	35.323	527
			35.3493	375	35.3493	450	35.3493	481	35.3493	511
			35.3755	388	35.3755	482	35.3755	460	35.3755	500
			35.4018	378	35.4018	466	35.4018	475	35.4018	492
			35.4281	375	35.4281	447	35.4281	504	35.4281	534
			35.4543	405	35.4543	458	35.4543	461	35.4543	487
			35.4806	388	35.4806	459	35.4806	480	35.4806	554
			35.5069	358	35.5069	434	35.5069	454	35.5069	514
			35.5331	393	35.5331	466	35.5331	470	35.5331	521
			35.5594	387	35.5594	462	35.5594	478	35.5594	489
			35.5856	388	35.5856	476	35.5856	477	35.5856	513
			35.6119	382	35.6119	455	35.6119	467	35.6119	537
			35.6382	342	35.6382	447	35.6382	457	35.6382	478
			35.6644	353	35.6644	482	35.6644	416	35.6644	479
			35.6907	354	35.6907	452	35.6907	485	35.6907	497
			35.7169	366	35.7169	438	35.7169	461	35.7169	472
			35.7432	361	35.7432	420	35.7432	437	35.7432	459
			35.7694	346	35.7694	431	35.7694	456	35.7694	509
			35.7957	429	35.7957	487	35.7957	447	35.7957	454
			35.822	326	35.822	489	35.822	499	35.822	462
			35.8482	342	35.8482	444	35.8482	442	35.8482	497
			35.8745	343	35.8745	446	35.8745	446	35.8745	482
			35.9008	383	35.9008	457	35.9008	445	35.9008	489
			35.927	374	35.927	468	35.927	461	35.927	471
			35.9533	388	35.9533	444	35.9533	478	35.9533	498
			35.9795	382	35.9795	453	35.9795	482	35.9795	481
			36.0058	362	36.0058	412	36.0058	445	36.0058	471
			36.0321	382	36.0321	436	36.0321	466	36.0321	476
			36.0583	387	36.0583	456	36.0583	464	36.0583	470
			36.0846	370	36.0846	426	36.0846	440	36.0846	502
			36.1108	343	36.1108	447	36.1108	446	36.1108	466
			36.1371	353	36.1371	454	36.1371	455	36.1371	458
			36.1634	366	36.1634	468	36.1634	458	36.1634	490
			36.1896	331	36.1896	474	36.1896	486	36.1896	474
			36.2159	368	36.2159	433	36.2159	465	36.2159	516
			36.2422	352	36.2422	450	36.2422	442	36.2422	460
			36.2684	385	36.2684	456	36.2684	450	36.2684	441
			36.2947	373	36.2947	438	36.2947	443	36.2947	477
			36.3209	348	36.3209	482	36.3209	425	36.3209	478
			36.3472	344	36.3472	465	36.3472	475	36.3472	456
			36.3734	392	36.3734	483	36.3734	466	36.3734	510
			36.3997	372	36.3997	455	36.3997	424	36.3997	457
			36.426	339	36.426	471	36.426	454	36.426	464
			36.4522	341	36.4522	494	36.4522	460	36.4522	485
			36.4785	334	36.4785	454	36.4785	447	36.4785	466
			36.5048	378	36.5048	481	36.5048	475	36.5048	477
			36.531	347	36.531	484	36.531	430	36.531	466
			36.5573	380	36.5573	481	36.5573	416	36.5573	487
			36.5835	351	36.5835	442	36.5835	423	36.5835	444
			36.6098	360	36.6098	427	36.6098	404	36.6098	444
			36.636	330	36.636	479	36.636	453	36.636	490
			36.6623	332	36.6623	455	36.6623	430	36.6623	464
			36.6886	375	36.6886	457	36.6886	428	36.6886	458
			36.7148	357	36.7148	445	36.7148	411	36.7148	454
			36.7411	313	36.7411	445	36.7411	440	36.7411	435
			36.7674	343	36.7674	425	36.7674	438	36.7674	472
			36.7936	367	36.7936	462	36.7936	448	36.7936	469
			36.8199	345	36.8199	417	36.8199	430	36.8199	506
			36.8461	320	36.8461	407	36.8461	485	36.8461	468
			36.8724	333	36.8724	391	36.8724	438	36.8724	486
			36.8987	386	36.8987	412	36.8987	355	36.8987	441
			36.9249	350	36.9249	449	36.9249	452	36.9249	436
			36.9512	336	36.9512	413	36.9512	427	36.9512	410
			36.9774	336	36.9774	434	36.9774	399	36.9774	451
			37.0037	346	37.0037	420	37.0037	468	37.0037	445
			37.03	345	37.03	424	37.03	408	37.03	430
			37.0562	343	37.0562	431	37.0562	483	37.0562	456
			37.0825	351	37.0825	436	37.0825	385	37.0825	464
			37.1087	353	37.1087	407	37.1087	425	37.1087	463
			37.135	363	37.135	408	37.135	381	37.135	459
			37.1613	325	37.1613	396	37.1613	449	37.1613	478
			37.1875	346	37.1875	414	37.1875	388	37.1875	474
			37.2138	311	37.2138	437	37.2138	413	37.2138	459
			37.24	357	37.24	408	37.24	403	37.24	468
			37.2663	338	37.2663	426	37.2663	441	37.2663	497
			37.2926	336	37.2926	420	37.2926	429	37.2926	457
			37.3188	331	37.3188	450	37.3188	381	37.3188	476
			37.3451	358	37.3451	372	37.3451	407	37.3451	497
			37.3713	322	37.3713	402	37.3713	406	37.3713	392
			37.3976	310	37.3976	431	37.3976	413	37.3976	469
			37.4239	308	37.4239	383	37.4239	416	37.4239	397
			37.4501	347	37.4501	391	37.4501	376	37.4501	444
			37.4764	374	37.4764	399	37.4764	404	37.4764	433
			37.5027	323	37.5027	404	37.5027	416	37.5027	472
			37.5289	350	37.5289	371	37.5289	431	37.5289	472
			37.5552	318	37.5552	409	37.5552	426	37.5552	463
			37.5814	335	37.5814	407	37.5814	419	37.5814	465
			37.6077	312	37.6077	400	37.6077	418	37.6077	443
			37.6339	334	37.6339	402	37.6339	405	37.6339	479
			37.6602	320	37.6602	420	37.6602	377	37.6602	417
			37.6865	308	37.6865	380	37.6865	422	37.6865	432
			37.7127	333	37.7127	400	37.7127	453	37.7127	420
			37.739	289	37.739	417	37.739	438	37.739	444
			37.7653	334	37.7653	468	37.7653	390	37.7653	454
			37.7915	312	37.7915	395	37.7915	396	37.7915	442
			37.8178	340	37.8178	421	37.8178	432	37.8178	462
			37.844	327	37.844	401	37.844	413	37.844	447
			37.8703	308	37.8703	415	37.8703	468	37.8703	452
			37.8966	319	37.8966	416	37.8966	428	37.8966	425
			37.9228	298	37.9228	444	37.9228	414	37.9228	492
			37.9491	329	37.9491	394	37.9491	433	37.9491	438
			37.9753	364	37.9753	396	37.9753	400	37.9753	407
			38.0016	333	38.0016	386	38.0016	385	38.0016	465
			38.0279	294	38.0279	431	38.0279	372	38.0279	471
			38.0541	345	38.0541	387	38.0541	410	38.0541	449
			38.0804	315	38.0804	374	38.0804	382	38.0804	446
			38.1067	334	38.1067	373	38.1067	390	38.1067	448
			38.1329	326	38.1329	370	38.1329	442	38.1329	409
			38.1592	341	38.1592	387	38.1592	400	38.1592	435
			38.1854	342	38.1854	377	38.1854	424	38.1854	436
			38.2117	333	38.2117	435	38.2117	392	38.2117	363
			38.2379	361	38.2379	380	38.2379	385	38.2379	443
			38.2642	327	38.2642	399	38.2642	396	38.2642	388
			38.2905	299	38.2905	390	38.2905	423	38.2905	455
			38.3167	345	38.3167	395	38.3167	376	38.3167	410
			38.343	371	38.343	417	38.343	365	38.343	402
			38.3693	297	38.3693	435	38.3693	376	38.3693	426
			38.3955	292	38.3955	436	38.3955	369	38.3955	412
			38.4218	340	38.4218	421	38.4218	411	38.4218	416
			38.448	280	38.448	364	38.448	400	38.448	426
			38.4743	295	38.4743	401	38.4743	383	38.4743	425
			38.5005	320	38.5005	396	38.5005	414	38.5005	397
			38.5268	311	38.5268	361	38.5268	448	38.5268	440
			38.5531	320	38.5531	416	38.5531	391	38.5531	429
			38.5793	323	38.5793	357	38.5793	415	38.5793	403
			38.6056	294	38.6056	427	38.6056	382	38.6056	410
			38.6319	311	38.6319	357	38.6319	424	38.6319	459
			38.6581	330	38.6581	401	38.6581	427	38.6581	443
			38.6844	308	38.6844	395	38.6844	390	38.6844	408
			38.7106	326	38.7106	391	38.7106	378	38.7106	441
			38.7369	315	38.7369	400	38.7369	399	38.7369	404
			38.7632	343	38.7632	412	38.7632	388	38.7632	409
			38.7894	326	38.7894	384	38.7894	424	38.7894	381
			38.8157	344	38.8157	392	38.8157	404	38.8157	412
			38.8419	341	38.8419	387	38.8419	408	38.8419	409
			38.8682	306	38.8682	408	38.8682	370	38.8682	462
			38.8945	316	38.8945	370	38.8945	385	38.8945	437
			38.9207	307	38.9207	407	38.9207	374	38.9207	402
			38.947	318	38.947	354	38.947	410	38.947	411
			38.9732	318	38.9732	411	38.9732	374	38.9732	408
			38.9995	317	38.9995	401	38.9995	303	38.9995	458
			39.0258	275	39.0258	368	39.0258	397	39.0258	402
			39.052	332	39.052	385	39.052	434	39.052	382
			39.0783	338	39.0783	416	39.0783	353	39.0783	429
			39.1046	306	39.1046	399	39.1046	367	39.1046	426
			39.1308	302	39.1308	354	39.1308	409	39.1308	414
			39.1571	288	39.1571	363	39.1571	377	39.1571	400
			39.1833	345	39.1833	367	39.1833	401	39.1833	402
			39.2096	293	39.2096	363	39.2096	409	39.2096	448
			39.2358	342	39.2358	371	39.2358	374	39.2358	398
			39.2621	339	39.2621	404	39.2621	400	39.2621	427
			39.2884	298	39.2884	374	39.2884	385	39.2884	384
			39.3146	374	39.3146	407	39.3146	421	39.3146	414
			39.3409	337	39.3409	392	39.3409	363	39.3409	417
			39.3672	314	39.3672	368	39.3672	378	39.3672	415
			39.3934	288	39.3934	402	39.3934	379	39.3934	408
			39.4197	300	39.4197	364	39.4197	398	39.4197	427
			39.4459	322	39.4459	373	39.4459	410	39.4459	411
			39.4722	313	39.4722	415	39.4722	381	39.4722	431
			39.4985	333	39.4985	379	39.4985	390	39.4985	394
			39.5247	305	39.5247	329	39.5247	388	39.5247	416
			39.551	299	39.551	395	39.551	407	39.551	465
			39.5772	297	39.5772	360	39.5772	378	39.5772	391
			39.6035	290	39.6035	390	39.6035	402	39.6035	434
			39.6298	322	39.6298	375	39.6298	353	39.6298	428
			39.656	296	39.656	355	39.656	397	39.656	457
			39.6823	333	39.6823	364	39.6823	373	39.6823	397
			39.7085	323	39.7085	400	39.7085	410	39.7085	379
			39.7348	311	39.7348	368	39.7348	388	39.7348	420
			39.7611	295	39.7611	370	39.7611	369	39.7611	408
			39.7873	301	39.7873	398	39.7873	389	39.7873	405
			39.8136	309	39.8136	385	39.8136	368	39.8136	362
			39.8398	305	39.8398	406	39.8398	396	39.8398	427
			39.8661	362	39.8661	367	39.8661	414	39.8661	449
			39.8924	295	39.8924	369	39.8924	401	39.8924	410
			39.9186	323	39.9186	336	39.9186	387	39.9186	401
			39.9449	311	39.9449	394	39.9449	376	39.9449	432
			39.9712	346	39.9712	389	39.9712	368	39.9712	360
			39.9974	323	39.9974	390	39.9974	366	39.9974	373
			40.0237	283	40.0237	370	40.0237	335	40.0237	431
			40.0499	299	40.0499	389	40.0499	375	40.0499	424
			40.0762	317	40.0762	366	40.0762	385	40.0762	439
			40.1024	315	40.1024	389	40.1024	401	40.1024	394
			40.1287	311	40.1287	339	40.1287	390	40.1287	399
			40.155	307	40.155	341	40.155	387	40.155	433
			40.1812	339	40.1812	387	40.1812	368	40.1812	373
			40.2075	311	40.2075	393	40.2075	377	40.2075	437
			40.2338	343	40.2338	397	40.2338	377	40.2338	445
			40.26	308	40.26	361	40.26	339	40.26	407
			40.2863	325	40.2863	376	40.2863	372	40.2863	405
			40.3125	290	40.3125	348	40.3125	394	40.3125	389
			40.3388	319	40.3388	356	40.3388	368	40.3388	411
			40.365	296	40.365	349	40.365	379	40.365	420
			40.3913	314	40.3913	390	40.3913	349	40.3913	418
			40.4176	312	40.4176	399	40.4176	384	40.4176	377
			40.4438	318	40.4438	350	40.4438	380	40.4438	371
			40.4701	251	40.4701	365	40.4701	383	40.4701	384
			40.4964	304	40.4964	367	40.4964	428	40.4964	410
			40.5226	298	40.5226	390	40.5226	356	40.5226	408
			40.5489	322	40.5489	367	40.5489	381	40.5489	382
			40.5751	282	40.5751	384	40.5751	379	40.5751	406
			40.6014	321	40.6014	380	40.6014	349	40.6014	395
			40.6277	328	40.6277	375	40.6277	343	40.6277	412
			40.6539	303	40.6539	358	40.6539	353	40.6539	445
			40.6802	314	40.6802	365	40.6802	345	40.6802	439
			40.7064	308	40.7064	347	40.7064	377	40.7064	385
			40.7327	269	40.7327	369	40.7327	419	40.7327	424
			40.759	315	40.759	370	40.759	388	40.759	408
			40.7852	316	40.7852	343	40.7852	394	40.7852	374
			40.8115	287	40.8115	344	40.8115	386	40.8115	407
			40.8377	323	40.8377	373	40.8377	379	40.8377	379
			40.864	296	40.864	337	40.864	339	40.864	380
			40.8903	285	40.8903	352	40.8903	424	40.8903	407
			40.9165	308	40.9165	419	40.9165	400	40.9165	422
			40.9428	332	40.9428	411	40.9428	350	40.9428	397
			40.9691	300	40.9691	395	40.9691	399	40.9691	381
			40.9953	309	40.9953	360	40.9953	369	40.9953	410
			41.0216	295	41.0216	369	41.0216	364	41.0216	421
			41.0478	276	41.0478	380	41.0478	365	41.0478	426
			41.0741	263	41.0741	388	41.0741	394	41.0741	378
			41.1003	318	41.1003	320	41.1003	364	41.1003	388
			41.1266	328	41.1266	350	41.1266	376	41.1266	422
			41.1529	307	41.1529	364	41.1529	362	41.1529	395
			41.1791	315	41.1791	392	41.1791	377	41.1791	406
			41.2054	302	41.2054	359	41.2054	391	41.2054	394
			41.2317	302	41.2317	376	41.2317	354	41.2317	410
			41.2579	281	41.2579	362	41.2579	385	41.2579	367
			41.2842	301	41.2842	356	41.2842	391	41.2842	384
			41.3104	309	41.3104	351	41.3104	383	41.3104	382
			41.3367	273	41.3367	366	41.3367	353	41.3367	410
			41.363	296	41.363	373	41.363	390	41.363	391
			41.3892	345	41.3892	393	41.3892	343	41.3892	383
			41.4155	312	41.4155	357	41.4155	420	41.4155	412
			41.4417	296	41.4417	332	41.4417	387	41.4417	440
			41.468	295	41.468	350	41.468	363	41.468	435
			41.4943	343	41.4943	336	41.4943	382	41.4943	403
			41.5205	321	41.5205	381	41.5205	364	41.5205	412
			41.5468	287	41.5468	385	41.5468	391	41.5468	395
			41.573	306	41.573	389	41.573	371	41.573	384
			41.5993	311	41.5993	331	41.5993	368	41.5993	399
			41.6256	278	41.6256	372	41.6256	366	41.6256	399
			41.6518	340	41.6518	398	41.6518	349	41.6518	404
			41.6781	297	41.6781	374	41.6781	386	41.6781	391
			41.7043	318	41.7043	365	41.7043	385	41.7043	429
			41.7306	290	41.7306	396	41.7306	364	41.7306	347
			41.7569	327	41.7569	357	41.7569	377	41.7569	383
			41.7831	306	41.7831	337	41.7831	366	41.7831	399
			41.8094	259	41.8094	345	41.8094	390	41.8094	428
			41.8357	325	41.8357	387	41.8357	385	41.8357	367
			41.8619	319	41.8619	333	41.8619	354	41.8619	387
			41.8882	307	41.8882	368	41.8882	374	41.8882	387
			41.9144	330	41.9144	352	41.9144	365	41.9144	406
			41.9407	315	41.9407	370	41.9407	354	41.9407	405
			41.9669	298	41.9669	370	41.9669	351	41.9669	401
			41.9932	286	41.9932	371	41.9932	390	41.9932	410
			42.0195	319	42.0195	376	42.0195	376	42.0195	392
			42.0457	298	42.0457	396	42.0457	352	42.0457	409
			42.072	306	42.072	346	42.072	388	42.072	407
			42.0983	283	42.0983	368	42.0983	354	42.0983	414
			42.1245	318	42.1245	434	42.1245	341	42.1245	408
			42.1508	308	42.1508	338	42.1508	381	42.1508	389
			42.177	317	42.177	358	42.177	352	42.177	422
			42.2033	280	42.2033	355	42.2033	377	42.2033	412
			42.2296	294	42.2296	340	42.2296	364	42.2296	420
			42.2558	296	42.2558	415	42.2558	361	42.2558	388
			42.2821	312	42.2821	372	42.2821	352	42.2821	420
			42.3083	286	42.3083	365	42.3083	363	42.3083	402
			42.3346	292	42.3346	412	42.3346	356	42.3346	378
			42.3609	261	42.3609	385	42.3609	392	42.3609	428
			42.3871	289	42.3871	379	42.3871	394	42.3871	378
			42.4134	304	42.4134	336	42.4134	367	42.4134	442
			42.4396	291	42.4396	354	42.4396	367	42.4396	438
			42.4659	335	42.4659	352	42.4659	394	42.4659	417
			42.4922	275	42.4922	346	42.4922	359	42.4922	415
			42.5184	303	42.5184	372	42.5184	397	42.5184	330
			42.5447	287	42.5447	354	42.5447	388	42.5447	397
			42.5709	313	42.5709	367	42.5709	376	42.5709	385
			42.5972	320	42.5972	356	42.5972	352	42.5972	409
			42.6235	311	42.6235	359	42.6235	370	42.6235	417
			42.6497	334	42.6497	335	42.6497	395	42.6497	396
			42.676	306	42.676	377	42.676	344	42.676	437
			42.7022	313	42.7022	372	42.7022	380	42.7022	406
			42.7285	303	42.7285	315	42.7285	405	42.7285	382
			42.7548	307	42.7548	342	42.7548	350	42.7548	438
			42.781	288	42.781	369	42.781	340	42.781	401
			42.8073	313	42.8073	342	42.8073	384	42.8073	392
			42.8336	285	42.8336	354	42.8336	379	42.8336	423
			42.8598	284	42.8598	432	42.8598	429	42.8598	350
			42.8861	316	42.8861	342	42.8861	350	42.8861	404
			42.9123	305	42.9123	373	42.9123	368	42.9123	362
			42.9386	285	42.9386	378	42.9386	382	42.9386	393
			42.9648	317	42.9648	373	42.9648	362	42.9648	420
			42.9911	309	42.9911	371	42.9911	388	42.9911	378
			43.0174	293	43.0174	343	43.0174	375	43.0174	417
			43.0436	318	43.0436	331	43.0436	355	43.0436	376
			43.0699	330	43.0699	338	43.0699	343	43.0699	404
			43.0962	327	43.0962	403	43.0962	331	43.0962	389
			43.1224	288	43.1224	378	43.1224	374	43.1224	428
			43.1487	283	43.1487	387	43.1487	353	43.1487	395
			43.1749	250	43.1749	367	43.1749	359	43.1749	385
			43.2012	306	43.2012	385	43.2012	340	43.2012	370
			43.2275	290	43.2275	369	43.2275	359	43.2275	426
			43.2537	291	43.2537	364	43.2537	365	43.2537	386
			43.28	296	43.28	380	43.28	386	43.28	418
			43.3062	275	43.3062	365	43.3062	333	43.3062	407
			43.3325	264	43.3325	369	43.3325	355	43.3325	411
			43.3588	298	43.3588	369	43.3588	361	43.3588	371
			43.385	298	43.385	345	43.385	358	43.385	415
			43.4113	300	43.4113	388	43.4113	342	43.4113	410
			43.4375	297	43.4375	384	43.4375	365	43.4375	383
			43.4638	278	43.4638	362	43.4638	401	43.4638	384
			43.4901	282	43.4901	371	43.4901	360	43.4901	335
			43.5163	283	43.5163	371	43.5163	324	43.5163	369
			43.5426	302	43.5426	329	43.5426	339	43.5426	351
			43.5688	261	43.5688	358	43.5688	355	43.5688	369
			43.5951	278	43.5951	367	43.5951	358	43.5951	426
			43.6214	272	43.6214	322	43.6214	347	43.6214	371
			43.6476	293	43.6476	366	43.6476	377	43.6476	395
			43.6739	298	43.6739	349	43.6739	400	43.6739	383
			43.7002	256	43.7002	376	43.7002	387	43.7002	455
			43.7264	286	43.7264	395	43.7264	342	43.7264	376
			43.7527	285	43.7527	346	43.7527	368	43.7527	408
			43.7789	261	43.7789	382	43.7789	362	43.7789	394
			43.8052	301	43.8052	390	43.8052	350	43.8052	417
			43.8314	324	43.8314	389	43.8314	360	43.8314	418
			43.8577	274	43.8577	358	43.8577	334	43.8577	424
			43.884	263	43.884	357	43.884	370	43.884	384
			43.9102	296	43.9102	353	43.9102	343	43.9102	397
			43.9365	294	43.9365	374	43.9365	350	43.9365	377
			43.9627	264	43.9627	347	43.9627	340	43.9627	372
			43.989	275	43.989	366	43.989	382	43.989	436
			44.0153	278	44.0153	358	44.0153	350	44.0153	412
			44.0415	270	44.0415	381	44.0415	350	44.0415	418
			44.0678	255	44.0678	377	44.0678	361	44.0678	396
			44.0941	278	44.0941	350	44.0941	382	44.0941	405
			44.1203	325	44.1203	342	44.1203	348	44.1203	372
			44.1466	296	44.1466	347	44.1466	340	44.1466	395
			44.1728	290	44.1728	341	44.1728	314	44.1728	387
			44.1991	282	44.1991	392	44.1991	362	44.1991	344
			44.2254	293	44.2254	346	44.2254	334	44.2254	384
			44.2516	305	44.2516	352	44.2516	362	44.2516	391
			44.2779	269	44.2779	393	44.2779	387	44.2779	378
			44.3041	267	44.3041	345	44.3041	342	44.3041	387
			44.3304	284	44.3304	378	44.3304	328	44.3304	398
			44.3567	285	44.3567	341	44.3567	387	44.3567	424
			44.3829	288	44.3829	328	44.3829	331	44.3829	360
			44.4092	296	44.4092	339	44.4092	337	44.4092	389
			44.4354	287	44.4354	351	44.4354	359	44.4354	399
			44.4617	244	44.4617	363	44.4617	333	44.4617	433
			44.488	279	44.488	385	44.488	351	44.488	392
			44.5142	294	44.5142	359	44.5142	388	44.5142	421
			44.5405	299	44.5405	344	44.5405	368	44.5405	373
			44.5667	280	44.5667	353	44.5667	360	44.5667	381
			44.593	284	44.593	342	44.593	365	44.593	391
			44.6193	363	44.6193	352	44.6193	357	44.6193	374
			44.6455	302	44.6455	342	44.6455	360	44.6455	388
			44.6718	278	44.6718	400	44.6718	332	44.6718	368
			44.6981	279	44.6981	316	44.6981	389	44.6981	413
			44.7243	307	44.7243	375	44.7243	340	44.7243	419
			44.7506	285	44.7506	366	44.7506	328	44.7506	375
			44.7768	268	44.7768	348	44.7768	322	44.7768	370
			44.8031	266	44.8031	374	44.8031	330	44.8031	354
			44.8293	279	44.8293	338	44.8293	374	44.8293	391
			44.8556	304	44.8556	350	44.8556	335	44.8556	364
			44.8819	254	44.8819	356	44.8819	377	44.8819	389
			44.9081	280	44.9081	333	44.9081	346	44.9081	401
			44.9344	305	44.9344	325	44.9344	357	44.9344	401
			44.9607	277	44.9607	347	44.9607	356	44.9607	394
			44.9869	304	44.9869	361	44.9869	365	44.9869	392
